# Supplementary material for: N-(2,3,5,6-Tetrafluoropyridin-4-yl)formamide
Source: IUCrdata. 2022 Aug 16;7(Pt 8):x220804. doi: 10.1107/S2414314622008045 (PMC9635414; doi:10.1107/S2414314622008045)
Supplement: Supplementary file 1 [file x-07-x220804-sup1.cif]

##############################################################################
#                                                                            #
# This CIF contains the data for a data article accepted for                 #
# publication in IUCrData. It conforms to the requirements of                #
# Notes for Authors for IUCrData, and has been                               #
# peer reviewed under the auspices of IUCrData.                              #
#                                                                            #
# Full details of the Crystallographic Information File format               #
# are given in the paper "The Crystallographic Information File (CIF):       #
# a New Standard Archive File for Crystallography" by S. R. Hall, F. H.      #
# Allen and I. D. Brown [Acta Cryst. (1991), A47, 655-685].                  #
#                                                                            #
# The current version of the core CIF dictionary is obtainable from          #
# ftp://ftp.iucr.org/pub/cif_core.dic.                                       #
#                                                                            #
# Software is freely available for graphical display of the structure(s)     #
# in this CIF. For information consult the CIF software page                 #
# http://www.iucr.org/resources/cif/software.                                #
#                                                                            #
# This file may be used for bona fide research purposes within the           #
# scientific community so long as proper attribution is given to the data    # 
# article from which it was obtained.                                        #
#                                                                            #
##############################################################################
data_I
_audit_creation_method     'SHELXL-2016/6'
_journal_date_recd_electronic     2022-06-23
_journal_date_accepted     2022-08-10
_journal_name_full     'IUCrData'
_journal_year     2022
_journal_volume     7
_journal_issue      8
_journal_page_first     0
_journal_page_last     0
_journal_paper_category     HO
_journal_paper_doi     10.1107/S2414314622008045
_journal_coeditor_code     HB4409
_publ_contact_author_name     'John P. Lee'
_publ_contact_author_address
;
The University of Tennessee at Chattanooga
Department of Chemistry and Physics, #2252
615 McCallie Avenue
Chattanooga, TN 37403, USA
;
_publ_contact_author_email     'John-Lee@utc.edu'
_publ_contact_author_fax     ?
_publ_contact_author_phone     '423-425-4488'
_publ_section_title
;
<i>N</i>-(2,3,5,6-Tetrafluoropyridin-4-yl)formamide
;
loop_
    _publ_author_name
    _publ_author_footnote
    _publ_author_address
    'Newell, Bailey D.' .
;
The University of Tennessee at Chattanooga
Department of Chemistry and Physics, #2252
615 McCallie Avenue
Chattanooga, TN 37403, USA
;
    'McMillen, Colin D.' .
;
Clemson University
Department of Chemistry
Clemson, SC 29634, USA
;
    'Lee, John P.' .
;
The University of Tennessee at Chattanooga
Department of Chemistry and Physics, #2252
615 McCallie Avenue
Chattanooga, TN 37403, USA
;
_publ_section_synopsis
;
In the title compound, the C~p~---N---C---O (p = pyridine) grouping has an anti
conformation.
;
_chemical_name_systematic
;
<i>N</i>-(2,3,5,6-Tetrafluoropyridin-4-yl)formamide
;
_chemical_name_common
;
2,3,5,6-Tetrafluoro-4-formamidopyridine
;
_chemical_formula_moiety     'C6 H2 F4 N2 O'
_chemical_formula_sum     'C6 H2 F4 N2 O'
_chemical_formula_iupac     'C6 H2 F4 N2 O'
_chemical_formula_weight     194.10
_chemical_melting_point     ?
_chemical_absolute_configuration     ad
_space_group_crystal_system     orthorhombic
_space_group_name_H-M_alt     'P 21 21 21'
_space_group_name_Hall     'P 2ac 2ab'
loop_
    _space_group_symop_operation_xyz
    'x, y, z'
    '-x+1/2, -y, z+1/2'
    '-x, y+1/2, -z+1/2'
    'x+1/2, -y+1/2, -z'
_cell_length_a     5.1183(4)
_cell_length_b     6.2707(6)
_cell_length_c     20.6294(16)
_cell_angle_alpha     90
_cell_angle_beta     90
_cell_angle_gamma     90
_cell_volume     662.11(10)
_cell_formula_units_Z     4
_cell_measurement_reflns_used     2461
_cell_measurement_theta_min     3.40
_cell_measurement_theta_max     26.03
_cell_measurement_temperature     100(2)
_exptl_crystal_description     'column'
_exptl_crystal_colour     'colourless'
_exptl_crystal_size_max     0.277
_exptl_crystal_size_mid     0.062
_exptl_crystal_size_min     0.051
_exptl_crystal_density_diffrn     1.947
_exptl_crystal_density_meas     .
_exptl_crystal_density_method     .
_exptl_crystal_F_000     384
_exptl_absorpt_coefficient_mu     0.210
_exptl_absorpt_correction_type     multi-scan
_exptl_absorpt_process_details
;
(SADABS; Bruker, 2018)
;
_exptl_absorpt_correction_T_min     0.8972
_exptl_absorpt_correction_T_max     1.0000
_diffrn_ambient_temperature     100(2)
_diffrn_source     'Incoatec I\mS'
_diffrn_radiation_type     MoK\a
_diffrn_radiation_wavelength     0.71073
_diffrn_measurement_device_type     'Bruker D8 Venture Photon 2'
_diffrn_measurement_method     '\f and \w scans'
_diffrn_detector_area_resol_mean     ?
_diffrn_reflns_number     3556
_diffrn_reflns_av_R_equivalents     0.0287
_diffrn_reflns_av_unetI/netI     0.0338
_diffrn_reflns_theta_min     3.396
_diffrn_reflns_theta_max     26.042
_diffrn_reflns_theta_full     25.242
_diffrn_measured_fraction_theta_max     0.999
_diffrn_measured_fraction_theta_full     0.999
_diffrn_reflns_limit_h_min     -6
_diffrn_reflns_limit_h_max     6
_diffrn_reflns_limit_k_min     -7
_diffrn_reflns_limit_k_max     7
_diffrn_reflns_limit_l_min     -25
_diffrn_reflns_limit_l_max     25
_refine_special_details     ?
_reflns_number_total     1309
_reflns_number_gt     1200
_reflns_threshold_expression     'I > 2\s(I)'
_refine_ls_structure_factor_coef     Fsqd
_refine_ls_matrix_type     full
_refine_ls_R_factor_all     0.0336
_refine_ls_R_factor_gt     0.0283
_refine_ls_wR_factor_gt     0.0624
_refine_ls_wR_factor_ref     0.0658
_refine_ls_goodness_of_fit_ref     1.090
_refine_ls_restrained_S_all     1.090
_refine_ls_number_reflns     1309
_refine_ls_number_parameters     122
_refine_ls_number_restraints     0
_refine_ls_hydrogen_treatment     mixed
_refine_ls_weighting_scheme     calc
_refine_ls_weighting_details
              'w=1/[\s^2^(Fo^2^)+(0.0317P)^2^+0.0410P] where P=(Fo^2^+2Fc^2^)/3'
_atom_sites_solution_hydrogens     mixed
_atom_sites_solution_primary     dual
_atom_sites_solution_secondary     difmap
_refine_ls_shift/su_max     0.000
_refine_ls_shift/su_mean     0.000
_refine_diff_density_max     0.141
_refine_diff_density_min     -0.191
_refine_ls_extinction_method     none
_refine_ls_extinction_coef     .
_refine_ls_abs_structure_details
;
Flack <i>x</i> determined using 424 quotients
[(<i>I</i>^+^)-(<i>I</i>^-^)]/[(<i>I</i>^+^)+(<i>I</i>^-^)]
(Parsons <i>et al.</i>,  2013)
;
_refine_ls_abs_structure_Flack     -0.1(6)
loop_
    _atom_type_symbol
    _atom_type_description
    _atom_type_scat_dispersion_real
    _atom_type_scat_dispersion_imag
    _atom_type_scat_source
    'C' 'C' 0.0033 0.0016
                         'International Tables Vol C Tables 4.2.6.8 and 6.1.1.4'
    'H' 'H' 0.0000 0.0000
                         'International Tables Vol C Tables 4.2.6.8 and 6.1.1.4'
    'N' 'N' 0.0061 0.0033
                         'International Tables Vol C Tables 4.2.6.8 and 6.1.1.4'
    'F' 'F' 0.0171 0.0103
                         'International Tables Vol C Tables 4.2.6.8 and 6.1.1.4'
    'O' 'O' 0.0106 0.0060
                         'International Tables Vol C Tables 4.2.6.8 and 6.1.1.4'
_computing_data_collection
;
APEX3 (Bruker, 2018)
;
_computing_cell_refinement
;
SAINT (Bruker, 2018)
;
_computing_data_reduction
;
SAINT (Bruker, 2018)
;
_computing_structure_solution
;
<i>SHELXT2014/5</i> (Sheldrick, 2015a)
;
_computing_structure_refinement
;
<i>SHELXL2016/6</i> (Sheldrick, 2015b)
;
_computing_molecular_graphics
;
SHELXTL (Sheldrick, 2008)
;
_computing_publication_material
;
SHELXTL (Sheldrick, 2008)
;
loop_
    _atom_site_type_symbol
    _atom_site_label
    _atom_site_fract_x
    _atom_site_fract_y
    _atom_site_fract_z
    _atom_site_U_iso_or_equiv
    _atom_site_adp_type
    _atom_site_calc_flag
    _atom_site_occupancy
    _atom_site_disorder_assembly
    _atom_site_disorder_group
    F F1 0.9516(3) -0.1033(2) 0.60146(7) 0.0280(4) Uani d 1 . .
    F F2 0.5417(3) -0.0546(2) 0.68314(6) 0.0218(4) Uani d 1 . .
    F F3 0.3999(3) 0.6218(2) 0.58674(7) 0.0246(4) Uani d 1 . .
    F F4 0.8168(3) 0.5429(2) 0.51143(7) 0.0246(4) Uani d 1 . .
    O O1 -0.0674(4) 0.4673(3) 0.73924(8) 0.0239(4) Uani d 1 . .
    N N1 0.8836(4) 0.2207(3) 0.55635(10) 0.0194(5) Uani d 1 . .
    N N2 0.2513(4) 0.3050(3) 0.68341(10) 0.0176(5) Uani d 1 . .
    H H2 0.208(6) 0.193(5) 0.7052(15) 0.030(8) Uiso d 1 . .
    C C1 0.8095(5) 0.0761(4) 0.59878(12) 0.0186(6) Uani d 1 . .
    C C2 0.6040(5) 0.0998(4) 0.64033(11) 0.0172(5) Uani d 1 . .
    C C3 0.4581(5) 0.2879(4) 0.64007(11) 0.0153(5) Uani d 1 . .
    C C4 0.5327(5) 0.4385(4) 0.59394(11) 0.0168(5) Uani d 1 . .
    C C5 0.7440(5) 0.3963(4) 0.55472(11) 0.0188(6) Uani d 1 . .
    C C6 0.1120(5) 0.4818(4) 0.70070(12) 0.0195(6) Uani d 1 . .
    H H6 0.155131 0.616615 0.682599 0.023 Uiso calc 1 . .
loop_
    _atom_site_aniso_label
    _atom_site_aniso_U_11
    _atom_site_aniso_U_22
    _atom_site_aniso_U_33
    _atom_site_aniso_U_12
    _atom_site_aniso_U_13
    _atom_site_aniso_U_23
    F1 0.0275(9) 0.0267(8) 0.0299(8) 0.0124(7) 0.0063(8) 0.0033(6)
    F2 0.0255(8) 0.0183(7) 0.0215(7) 0.0018(7) 0.0038(7) 0.0059(6)
    F3 0.0292(9) 0.0193(7) 0.0253(8) 0.0059(7) 0.0041(8) 0.0053(6)
    F4 0.0272(8) 0.0280(8) 0.0187(7) -0.0051(7) 0.0039(7) 0.0064(6)
    O1 0.0232(10) 0.0228(9) 0.0255(9) 0.0014(9) 0.0100(9) -0.0038(7)
    N1 0.0152(11) 0.0287(11) 0.0143(10) -0.0001(9) -0.0007(10) -0.0007(8)
    N2 0.0183(11) 0.0174(10) 0.0170(10) -0.0002(9) 0.0036(11) 0.0011(8)
    C1 0.0167(13) 0.0196(12) 0.0195(12) 0.0029(10) -0.0009(12) -0.0008(10)
    C2 0.0183(13) 0.0185(12) 0.0149(12) -0.0013(10) -0.0003(12) 0.0013(9)
    C3 0.0146(11) 0.0197(11) 0.0117(11) -0.0002(10) -0.0011(11) -0.0029(8)
    C4 0.0182(13) 0.0176(11) 0.0146(11) 0.0010(11) -0.0021(11) 0.0005(9)
    C5 0.0211(13) 0.0220(12) 0.0132(12) -0.0055(11) -0.0026(12) 0.0026(10)
    C6 0.0198(14) 0.0183(12) 0.0205(12) 0.0005(11) 0.0016(13) -0.0021(9)
_geom_special_details
;
 All esds (except the esd in the dihedral angle between two l.s. planes)
 are estimated using the full covariance matrix.  The cell esds are taken
 into account individually in the estimation of esds in distances, angles
 and torsion angles; correlations between esds in cell parameters are only
 used when they are defined by crystal symmetry.  An approximate (isotropic)
 treatment of cell esds is used for estimating esds involving l.s. planes.
;
loop_
    _geom_bond_atom_site_label_1
    _geom_bond_atom_site_label_2
    _geom_bond_site_symmetry_2
    _geom_bond_distance
    _geom_bond_publ_flag
    F1 C1 . 1.341(3) ?
    F2 C2 . 1.348(3) ?
    F3 C4 . 1.343(3) ?
    F4 C5 . 1.335(3) ?
    O1 C6 . 1.218(3) ?
    N1 C5 . 1.313(3) ?
    N1 C1 . 1.316(3) ?
    N2 C6 . 1.366(3) ?
    N2 C3 . 1.390(3) ?
    N2 H2 . 0.87(3) ?
    C1 C2 . 1.365(3) ?
    C2 C3 . 1.396(3) ?
    C3 C4 . 1.394(3) ?
    C4 C5 . 1.376(4) ?
    C6 H6 . 0.9500 ?
loop_
    _geom_angle_atom_site_label_1
    _geom_angle_atom_site_label_2
    _geom_angle_atom_site_label_3
    _geom_angle_site_symmetry_1
    _geom_angle_site_symmetry_3
    _geom_angle
    _geom_angle_publ_flag
    C5 N1 C1 . . 116.0(2) ?
    C6 N2 C3 . . 128.9(2) ?
    C6 N2 H2 . . 113(2) ?
    C3 N2 H2 . . 118(2) ?
    N1 C1 F1 . . 116.7(2) ?
    N1 C1 C2 . . 124.4(2) ?
    F1 C1 C2 . . 118.9(2) ?
    F2 C2 C1 . . 121.0(2) ?
    F2 C2 C3 . . 118.9(2) ?
    C1 C2 C3 . . 120.1(2) ?
    N2 C3 C4 . . 126.5(2) ?
    N2 C3 C2 . . 118.0(2) ?
    C4 C3 C2 . . 115.4(2) ?
    F3 C4 C5 . . 119.8(2) ?
    F3 C4 C3 . . 121.1(2) ?
    C5 C4 C3 . . 119.1(2) ?
    N1 C5 F4 . . 116.3(2) ?
    N1 C5 C4 . . 125.0(2) ?
    F4 C5 C4 . . 118.7(2) ?
    O1 C6 N2 . . 120.2(2) ?
    O1 C6 H6 . . 119.9 ?
    N2 C6 H6 . . 119.9 ?
loop_
    _geom_torsion_atom_site_label_1
    _geom_torsion_atom_site_label_2
    _geom_torsion_atom_site_label_3
    _geom_torsion_atom_site_label_4
    _geom_torsion_site_symmetry_1
    _geom_torsion_site_symmetry_2
    _geom_torsion_site_symmetry_3
    _geom_torsion_site_symmetry_4
    _geom_torsion
    _geom_torsion_publ_flag
    C5 N1 C1 F1 . . . . -179.4(2) ?
    C5 N1 C1 C2 . . . . -0.8(4) ?
    N1 C1 C2 F2 . . . . -179.1(2) ?
    F1 C1 C2 F2 . . . . -0.6(3) ?
    N1 C1 C2 C3 . . . . -0.7(4) ?
    F1 C1 C2 C3 . . . . 177.9(2) ?
    C6 N2 C3 C4 . . . . -15.2(4) ?
    C6 N2 C3 C2 . . . . 167.0(2) ?
    F2 C2 C3 N2 . . . . -1.3(3) ?
    C1 C2 C3 N2 . . . . -179.8(2) ?
    F2 C2 C3 C4 . . . . -179.3(2) ?
    C1 C2 C3 C4 . . . . 2.2(3) ?
    N2 C3 C4 F3 . . . . -1.1(4) ?
    C2 C3 C4 F3 . . . . 176.8(2) ?
    N2 C3 C4 C5 . . . . 179.8(2) ?
    C2 C3 C4 C5 . . . . -2.3(3) ?
    C1 N1 C5 F4 . . . . -179.5(2) ?
    C1 N1 C5 C4 . . . . 0.7(4) ?
    F3 C4 C5 N1 . . . . -178.2(2) ?
    C3 C4 C5 N1 . . . . 0.9(4) ?
    F3 C4 C5 F4 . . . . 2.0(3) ?
    C3 C4 C5 F4 . . . . -178.9(2) ?
    C3 N2 C6 O1 . . . . 179.0(2) ?
loop_
    _geom_hbond_atom_site_label_D
    _geom_hbond_atom_site_label_H
    _geom_hbond_atom_site_label_A
    _geom_hbond_site_symmetry_A
    _geom_hbond_distance_DH
    _geom_hbond_distance_HA
    _geom_hbond_distance_DA
    _geom_hbond_angle_DHA
    N2 H2 O1 3_546 0.87(3) 1.96(3) 2.814(3) 171(3)
_shelx_space_group_comment
;
The symmetry employed for this shelxl refinement is uniquely defined
by the following loop, which should always be used as a source of
symmetry information in preference to the above space-group names.
They are only intended as comments.
;
_shelx_estimated_absorpt_T_min     0.944
_shelx_estimated_absorpt_T_max     0.989
_shelx_hkl_file
;
  -1   0   0   -1.70    1.10
   1   0   0   -0.70    1.00
   2   0   0 1119.09   22.90
  -2   0   0 1124.49   22.90
  -3   0   0   -0.10    1.70
   3   0   0   -0.10    1.50
  -4   0   0    0.40    1.70
   4   0   0    1.90    2.40
   5   0   0   -2.50    2.90
  -5   0   0    2.70    2.80
   6   0   0  178.38   14.10
  -6   0   0  169.78   12.30
   0   1   0    0.40    0.50
   0  -1   0    0.00    0.70
  -1   1   0  327.17    9.90
  -1  -1   0  341.77    8.00
   1   1   0  334.47    8.30
  -2  -1   0   27.60    3.10
   2   1   0   18.40    3.30
  -2   1   0   22.10    4.10
   2  -1   0   25.80    4.00
   3  -1   0 1124.89   27.90
  -3   1   0 1133.89   27.70
  -3  -1   0 1159.28   25.20
   3   1   0 1176.18   26.60
  -4   1   0    2.20    2.50
   4   1   0    3.30    2.90
  -4  -1   0    6.10    2.70
   4  -1   0    3.70    2.80
   5  -1   0   -1.60    2.70
   5   1   0   -0.70    2.80
  -5  -1   0    4.90    2.80
  -6  -1   0    2.80    3.30
  -6   1   0    2.20    3.20
   6  -1   0   -0.70    3.50
   6   1   0    5.60    4.20
   0   2   0 4210.68   60.79
   0  -2   0 4261.17   60.99
   1   2   0  250.07    7.80
  -1  -2   0  247.58    7.30
  -2   2   0  422.16   15.70
  -2  -2   0  394.36   11.00
   2   2   0  398.56   12.40
   3   2   0   19.60    3.70
  -3  -2   0   21.10    3.20
  -3   2   0   20.40    4.60
  -4  -2   0    0.70    1.30
  -4   2   0    1.20    2.40
   4   2   0    4.90    3.10
  -5  -2   0  458.75   17.10
   5   2   0  449.36   20.10
  -5   2   0  463.55   21.10
  -6   2   0   18.30    6.20
   6   2   0   13.70    5.50
  -6  -2   0   18.10    5.00
   0  -3   0    1.00    1.00
   0   3   0   -0.20    1.00
  -1   3   0 1126.79   23.10
   1   3   0 1142.09   22.70
  -1  -3   0 1146.99   22.20
  -2  -3   0 1213.28   23.90
   2   3   0 1167.58   26.00
  -2   3   0 1242.48   31.60
   3   3   0  178.98    9.80
  -3   3   0  194.58   12.80
  -3  -3   0  168.08    7.90
  -4   3   0   88.59    9.40
   4   3   0   83.89    8.00
  -4  -3   0   87.19    6.50
  -5  -3   0   51.69    5.90
   5   3   0   45.60    8.00
  -5   3   0   57.89    8.90
   0  -4   0   45.60    4.50
   0   4   0   43.20    4.10
  -1  -4   0   13.40    2.70
  -1   4   0    6.30    2.10
   1   4   0    8.70    2.30
  -2   4   0    2.70    2.80
  -2  -4   0    2.50    1.60
  -2   4   0    0.70    1.60
   2   4   0    0.70    1.40
  -3  -4   0   12.70    2.90
  -3   4   0   10.10    3.90
   3   4   0   13.70    3.90
  -3   4   0    4.80    2.50
   4   4   0    0.70    2.40
  -4  -4   0    4.30    1.80
  -4   4   0   12.40    4.40
  -5   4   0  273.87   19.20
   5   4   0  285.47   16.60
  -5  -4   0  256.47   12.00
   0   5   0    2.80    1.60
  -1  -5   0    1.30    1.20
  -1   5   0    2.40    2.00
  -2  -5   0  124.09    7.70
  -2   5   0  114.39   10.80
  -2   5   0  116.79    8.80
   2   5   0  117.59    8.50
  -3  -5   0  229.18   10.70
  -3   5   0  252.27   17.70
   3   5   0  232.88   13.10
   4   5   0  169.18   12.40
  -4   5   0  168.28   16.60
  -4   5   0  171.28   11.10
  -4  -5   0  162.68    9.40
   0   6   0  365.26   15.10
   1   6   0  665.83   21.40
  -1  -6   0  651.63   20.70
   2   6   0   27.60    5.40
  -2  -6   0   22.20    4.30
  -2   6   0   15.30    6.20
  -3   6   0   -1.80    4.20
  -3   6   0    1.50    2.60
  -3  -6   0    1.50    2.10
   3   6   0    1.70    2.50
  -4   6   0   23.40    8.60
   0   7   0   -2.50    2.40
  -1   7   0   19.60    4.80
   1   7   0   23.80    5.60
  -2   7   0   53.59   11.00
  -2   7   0   43.20    7.00
   2   7   0   56.59   10.20
  -2  -7   0   64.19    7.20
  -1   0  -1   55.69    3.10
  -1   0   1   57.19    3.80
   1   0   1   57.49    3.20
  -2   0  -1 2691.53   43.20
   2   0   1 2642.14   44.70
   2   0  -1 2652.33   44.90
  -3   0   1  314.77   12.70
   3   0  -1  297.77   12.80
  -3   0  -1  312.77   11.70
   3   0   1  308.77   12.40
  -4   0  -1   35.10    5.00
  -4   0   1   32.40    5.30
   4   0  -1   33.20    5.80
   4   0   1   31.50    5.20
   5   0  -1   -0.20    2.70
   5   0   1    6.20    3.00
  -5   0  -1    9.80    3.70
  -5   0   1    8.20    3.80
   6   0  -1   10.40    5.20
  -6   0  -1   10.80    3.80
   6   0   1   -1.40    2.90
  -6   0   1    3.90    4.60
   0  -1   1  805.12   13.50
   0   1   1  851.41   13.50
   0   1  -1  811.12   13.50
   1   1  -1  414.86   10.10
  -1   1   1  386.76   11.60
  -1  -1  -1  403.56    8.30
  -1  -1   1  396.26    9.60
   1   1   1  429.76    9.00
  -1   1  -1  412.66   10.80
   1  -1  -1  399.76   11.20
  -2   1   1  441.76   14.20
   2   1  -1  456.95   13.40
   2  -1   1  439.86   13.20
  -2  -1  -1  444.16   11.30
  -2  -1   1  447.16   12.60
   2   1   1  443.16   12.10
  -2   1  -1  425.16   13.90
   2  -1  -1  439.16   14.40
   3   1  -1  319.27   12.70
  -3   1   1  303.17   13.10
  -3  -1  -1  307.77   10.90
   3  -1   1  281.87   12.10
   3  -1  -1  302.57   13.50
  -3  -1   1  306.77   11.80
   3   1   1  306.57   11.60
  -3   1  -1  277.97   12.10
  -4  -1  -1  253.17   11.20
   4  -1   1  227.78   12.20
   4   1  -1  244.08   12.80
  -4   1   1  247.08   13.50
  -4  -1   1  238.98   11.70
   4  -1  -1  253.57   13.40
  -4   1  -1  237.78   12.50
   4   1   1  241.08   11.80
  -5   1   1  124.79   10.40
   5   1  -1  115.09   10.90
   5  -1   1  132.29   10.50
  -5  -1  -1  135.59    9.20
  -5  -1   1  126.59    9.50
   5  -1  -1  123.49   10.50
   5   1   1  137.19   10.80
  -5   1  -1  128.19   10.50
  -6  -1  -1   12.10    3.90
   6   1  -1    8.10    5.60
  -6   1   1   12.40    5.00
   6  -1   1    9.80    5.20
  -6  -1   1   11.00    4.20
   6   1   1    5.00    4.50
  -6   1  -1   12.70    4.60
   0   2   1  951.20   17.40
   0   2  -1  945.21   17.60
   0  -2   1  938.81   17.60
   0  -2  -1  948.81   17.50
  -1   2   1  152.78    8.00
   1   2  -1  164.28    6.50
  -1  -2  -1  150.38    5.30
   1   2   1  153.08    5.70
  -1   2  -1  154.48    6.10
  -1  -2   1  149.19    6.30
   2   2  -1  427.56   13.40
  -2  -2  -1  427.66   11.00
  -2   2   1  422.96   16.20
   2   2   1  442.06   12.60
  -2  -2   1  439.86   12.20
  -2   2  -1  432.66   15.50
  -3  -2  -1  284.57   10.00
  -3   2   1  287.27   14.20
   3   2  -1  284.67   12.50
   3   2   1  275.67   11.50
  -3   2  -1  283.87   14.20
   3  -2  -1  289.87   13.50
  -3  -2   1  291.27   11.10
   4   2  -1  693.63   22.90
  -4   2   1  730.33   25.20
  -4  -2  -1  697.03   19.10
  -4  -2   1  688.53   20.30
   4  -2  -1  694.03   27.40
   4   2   1  699.93   21.70
  -4   2  -1  698.53   24.00
  -5   2   1  164.18   12.80
   5   2  -1  197.68   13.00
  -5  -2  -1  176.88   10.10
  -5   2  -1  174.78   12.70
   5   2   1  166.78   11.60
   5  -2  -1  150.98   12.30
  -5  -2   1  171.38   11.20
  -6  -2  -1   15.30    4.20
   6   2  -1   23.90    6.30
  -6   2   1   19.00    6.10
  -6  -2   1   14.50    5.30
  -6   2  -1    8.90    5.70
   6   2   1   15.30    5.20
   0  -3   1 1183.18   23.40
   0   3   1 1262.77   23.50
   0   3  -1 1223.08   23.50
   0  -3  -1 1193.38   23.50
  -1  -3  -1 1285.97   23.80
   1   3  -1 1270.17   25.10
  -1   3   1 1231.08   24.80
  -1   3  -1 1267.97   24.90
  -1  -3   1 1256.87   24.10
   1   3   1 1251.77   24.00
   2   3  -1  267.37   10.90
  -2  -3  -1  256.77    8.70
  -2   3   1  241.88   13.20
  -2   3  -1  258.87   10.00
  -2   3  -1  244.48   12.80
  -2  -3   1  257.87    9.40
   2   3   1  251.47    9.90
   3   3  -1   85.59    7.40
  -3   3   1   93.59    9.30
  -3  -3  -1   72.59    5.10
  -3  -3   1   77.59    5.70
   3   3   1   72.59    5.90
  -3   3  -1   82.89    8.50
  -4   3   1   66.39    8.20
  -4  -3  -1   57.59    5.20
   4   3  -1   53.09    6.70
  -4  -3   1   58.09    5.60
   4   3   1   59.09    6.70
  -4   3  -1   67.29   10.40
  -5   3   1   23.50    6.40
  -5  -3  -1   21.00    4.10
   5   3  -1   16.90    5.20
  -5   3  -1   21.50    6.00
  -5  -3   1   19.20    4.30
   5   3   1   17.70    5.30
   0   4   1  253.17    9.70
   0   4  -1  246.78    9.80
   0  -4   1  251.17   10.00
   1   4  -1   98.79    6.50
  -1  -4  -1  107.69    6.30
  -1  -4   1  102.49    6.30
   1   4   1  104.09    6.30
  -1   4  -1  102.99    6.50
  -2   4   1  732.33   25.70
  -2  -4  -1  712.13   17.80
   2   4  -1  682.83   20.20
  -2   4   1  692.93   19.40
  -2  -4   1  702.93   18.30
   2   4   1  728.03   19.80
  -2   4  -1  724.33   24.90
  -2   4  -1  715.33   19.50
  -3   4   1  178.68   13.60
   3   4  -1  180.28   10.80
  -3  -4  -1  174.88    8.30
  -3  -4   1  183.28    8.90
   3   4   1  191.78   10.80
  -3   4  -1  184.58   13.90
  -3   4  -1  175.68    9.70
   4   4  -1   44.70    7.00
  -4  -4  -1   51.99    5.00
  -4   4   1   50.69    9.10
  -4  -4   1   42.40    5.80
   4   4   1   39.70   10.70
  -4   4  -1   48.30    8.60
  -5  -4  -1  260.17   11.70
  -5   4   1  275.37   19.70
   5   4  -1  280.07   16.90
  -5  -4   1  275.47   12.90
  -5   4  -1  256.77   18.30
   5   4   1  259.37   15.60
  -5   4  -1  265.37   13.80
   0   5   1   49.99    7.20
   0   5  -1   37.00    4.80
   0  -5   1   34.70    4.50
  -1  -5  -1   71.79    6.00
  -1   5   1   62.29    5.80
   1   5  -1   70.69    6.20
   1   5   1   65.89    5.90
  -1  -5   1   67.99    5.90
  -1   5  -1   59.79    5.80
  -2  -5  -1   68.09    5.50
  -2   5   1   68.09    8.60
   2   5  -1   82.59    7.30
  -2   5  -1   70.59    8.70
  -2   5  -1   79.69    6.60
  -2  -5   1   78.39    6.20
  -3   5   1    8.40    5.30
   3   5  -1   10.90    3.80
  -3  -5  -1   21.80    4.50
  -3  -5   1   12.00    3.00
  -3   5  -1   10.50    4.90
   3   5   1    9.80    3.30
  -4   5   1   19.60    7.20
  -4  -5  -1   19.90    4.20
   4   5  -1   16.30    5.40
  -4   5   1   28.50    6.30
  -4   5  -1   15.60    6.80
  -4  -5   1   21.70    4.00
  -4   5  -1   27.60    5.40
   4   5   1   20.30    5.60
   0   6  -1  632.14   20.80
   0   6   1  661.63   20.60
   1   6  -1  379.36   16.20
  -1   6   1  374.26   16.30
  -1  -6   1  423.46   16.10
   1   6   1  405.16   15.90
   2   6  -1  125.69    9.90
  -2  -6  -1  121.39    8.10
  -2   6   1  110.49   12.30
  -2   6  -1  128.69   12.50
  -2  -6   1  114.39    8.30
   2   6   1  129.79    9.70
  -3   6   1    2.30    2.60
  -3   6   1    7.70    5.60
   3   6  -1    6.10    3.80
  -3  -6  -1    6.40    2.50
  -3   6  -1    0.60    4.60
  -3  -6   1    8.00    3.00
  -3   6  -1    2.90    3.10
   3   6   1    5.30    3.60
   0   7   1    4.50    3.20
  -1   7   1   91.99    8.70
   1   7  -1   76.09    9.60
  -1   7  -1   90.49    8.80
   1   7   1   87.49    8.60
  -2  -7  -1   74.39    7.80
  -2   7   1   64.19    8.40
   2   7  -1   66.09    9.90
  -2   7   1   76.49   12.60
   2   7   1   53.49    7.70
  -2  -7   1   64.19    7.50
  -2   7  -1   59.49   11.00
  -2   7  -1   66.39    8.00
   1   0  -2  568.44   13.10
  -1   0   2  583.04   13.10
  -1   0  -2  585.74   10.50
  -2   0   2  955.90   21.70
   2   0   2  962.80   19.80
  -2   0  -2  961.00   19.20
   2   0  -2  954.40   21.90
   3   0  -2  275.97   12.30
  -3   0  -2  238.48    9.80
  -3   0   2  253.37   11.60
   3   0   2  248.18   10.50
  -4   0   2   34.50    5.30
   4   0   2   33.10    5.20
  -4   0  -2   33.30    4.70
   4   0  -2   36.10    5.70
   5   0  -2   37.50    8.00
  -5   0   2   37.30    6.40
   5   0   2   40.50    6.60
  -5   0  -2   50.59    6.60
   6   0  -2   58.99   10.00
  -6   0   2   47.60    8.10
  -6   0  -2   52.89    7.50
   6   0   2   41.50    8.10
   0   1  -2   11.00    1.50
   0  -1   2    9.20    1.50
  -1   1   2 1067.79   22.70
  -1  -1  -2 1130.79   17.10
   1   1  -2 1093.39   21.20
  -1  -1   2 1125.09   20.30
   1  -1  -2 1099.79   24.60
   1   1   2 1137.99   17.70
   2   1  -2  291.77   11.00
  -2   1   2  291.57   11.70
  -2  -1  -2  300.37    8.30
  -2  -1   2  297.77   10.40
  -2   1  -2  291.77   13.30
   2  -1  -2  304.87   12.30
   2   1   2  302.77    9.00
   3  -1   2  552.14   16.70
   3   1  -2  512.45   17.30
  -3   1   2  529.25   18.20
  -3  -1  -2  546.25   14.50
  -3   1  -2  538.85   16.80
  -3  -1   2  508.75   16.40
   3   1   2  532.95   15.20
   3  -1  -2  539.05   19.00
  -4   1   2   38.40    5.90
  -4  -1  -2   36.70    4.50
   4   1  -2   41.90    6.10
   4  -1   2   31.90    4.80
   4   1   2   36.20    5.10
   4  -1  -2   34.10    6.20
  -4   1  -2   35.50    5.40
  -4  -1   2   29.80    4.80
   5  -1   2   22.60    8.00
   5   1  -2   31.60    6.80
  -5  -1  -2   21.20    4.50
  -5   1   2   27.10    6.00
   5   1   2   13.50    4.40
  -5  -1   2   29.00    8.50
   5  -1  -2   20.90    5.70
  -5   1  -2   30.30    5.90
  -6   1   2   54.79    8.80
   6   1  -2   55.19   10.30
  -6  -1  -2   50.49    7.00
  -6  -1   2   46.10    7.50
  -6   1  -2   64.39    8.70
   6   1   2   65.49    9.30
   6  -1  -2   58.19    9.70
   0   2   2  147.19    5.40
  -1   2   2  535.75   15.80
  -1  -2  -2  528.35   11.00
   1   2  -2  528.15   13.40
   1   2   2  528.25   11.30
  -1  -2   2  514.15   12.40
  -1   2  -2  530.95   12.30
  -2   2   2 1414.96   33.50
   2   2  -2 1429.86   29.90
  -2  -2  -2 1473.15   27.20
   2  -2  -2 1441.46   31.90
  -2  -2   2 1476.25   28.10
   2   2   2 1478.05   27.10
  -2   2  -2 1501.55   32.00
  -3   2   2  149.39   10.30
  -3  -2  -2  147.39    6.70
   3   2  -2  135.39    8.80
   3  -2  -2  140.29    9.90
   3   2   2  142.79    7.80
  -3  -2   2  144.99    8.00
  -3   2  -2  146.99   10.10
   4   2  -2  204.88   12.40
  -4  -2  -2  214.38    9.40
  -4   2   2  216.68   13.50
  -4   2  -2  189.78   11.80
   4  -2  -2  214.98   13.30
   4   2   2  224.08   11.30
  -4  -2   2  201.38   10.60
  -5  -2  -2  293.27   12.50
  -5   2   2  303.27   17.60
   5   2  -2  292.17   16.10
  -5  -2   2  324.07   14.80
   5  -2  -2  268.17   16.30
  -5   2  -2  283.27   15.90
   5   2   2  284.87   14.50
  -6   2   2   29.10    7.40
  -6  -2  -2   34.80    5.70
   6   2  -2   39.30    9.10
  -6   2  -2   34.20    7.80
   6   2   2   48.50    8.40
  -6  -2   2   35.80    7.10
   0   3   2  124.79    6.00
   0  -3   2  136.89    6.30
   0   3  -2  139.79    6.40
  -1  -3  -2  105.89    5.30
  -1   3   2  108.59    6.00
   1   3  -2  109.09    6.30
  -1   3   2  108.69    7.90
  -1  -3   2  108.89    5.80
   1   3   2  103.49    5.20
  -2  -3  -2  773.22   17.00
   2   3  -2  804.62   21.10
  -2   3   2  796.62   25.20
  -2   3  -2  811.62   23.90
   2   3   2  798.42   18.90
  -2  -3   2  805.52   19.00
  -2   3  -2  788.42   19.00
  -3   3   2  138.39   11.40
  -3  -3  -2  131.89    6.40
   3   3  -2  146.19    9.30
   3   3   2  132.69    8.10
  -3   3  -2  140.19   10.80
  -3  -3   2  131.49    7.60
  -4   3   2  125.89   11.60
  -4  -3  -2  131.39    7.20
   4   3  -2  108.69   14.90
  -4   3  -2  143.09   14.20
  -4  -3   2  130.89    8.20
   4   3   2  145.69    9.30
  -5   3   2  106.89   12.00
  -5  -3  -2   82.19    6.40
   5   3  -2   74.49    9.40
  -5   3  -2   72.59    9.20
  -5  -3   2   80.79    7.30
   5   3   2   76.99    8.50
   0   4   2  400.06   12.70
   0   4  -2  402.06   13.10
   0  -4   2  425.66   13.40
  -1  -4  -2   53.09    4.50
   1   4  -2   53.69    5.00
  -1   4   2   58.89    5.10
  -1   4  -2   49.40    4.70
  -1  -4   2   51.69    4.70
   1   4   2   56.99    4.60
  -2   4   2  136.79   10.90
  -2  -4  -2  115.49    6.40
  -2   4   2  136.59    8.10
   2   4  -2  121.99    8.10
  -2   4  -2  134.69   10.30
  -2  -4   2  133.99    7.20
   2   4   2  129.69    7.60
  -2   4  -2  122.79    7.60
  -3  -4  -2  109.69    6.40
   3   4  -2  107.09    9.00
  -3   4   2   91.19   10.10
  -3   4  -2  111.29   13.40
  -3   4  -2   94.09    7.00
   3   4   2   98.69    7.50
  -3  -4   2  102.49    6.80
   4   4  -2    8.50    2.90
  -4  -4  -2    5.40    2.30
  -4   4   2   -0.40    3.90
   4   4   2   13.40    4.40
  -4  -4   2    5.30    2.50
  -4   4  -2    6.10    3.70
  -4   4  -2    0.70    2.20
  -5   4   2   57.39   10.60
   5   4  -2   52.79    8.90
  -5  -4  -2   50.79    5.20
   5   4   2   52.09    8.00
  -5   4  -2   53.59   10.60
  -5  -4   2   52.69    6.70
  -5   4  -2   66.39    7.40
   0  -5   2  318.17   12.90
   0   5  -2  317.77   12.90
  -1   5   2   17.40    4.00
  -1  -5  -2   17.40    3.50
  -1  -5   2   17.70    3.50
   1   5   2   19.00    3.40
  -1   5  -2   18.40    3.60
  -2  -5  -2   80.79    6.20
   2   5  -2   79.69    7.50
  -2   5   2   91.79    9.60
  -2  -5   2   87.99   10.50
  -2   5  -2   78.69    9.10
  -2   5  -2   80.49    6.80
   2   5   2   73.09    6.70
  -3  -5  -2   10.60    2.90
  -3   5   2   10.60    4.60
   3   5  -2   10.60    3.40
  -3   5  -2    6.40    4.30
   3   5   2    9.70    3.20
  -3  -5   2   10.50    3.10
  -4   5   2   11.90    6.40
  -4  -5  -2   20.40    4.10
  -4   5   2   34.80   11.60
   4   5  -2   24.60    6.30
  -4  -5   2   26.20    4.40
  -4   5  -2   22.90    4.70
  -4   5  -2    4.20    5.50
   4   5   2   12.70    4.80
   0   6   2  144.89    9.10
   0   6  -2  132.79    9.30
   1   6  -2  315.97   14.90
  -1   6   2  312.77   14.10
  -1  -6   2  316.87   14.00
   1   6   2  319.87   14.00
   2   6  -2   43.60    6.70
  -2   6   2   36.60    8.80
  -2  -6  -2   33.80    5.20
   2   6   2   38.60    5.70
  -2  -6   2   47.20    5.70
  -2   6  -2   40.60    9.00
   3   6  -2   76.79    9.10
  -3  -6  -2   83.39    7.10
  -3   6   2   87.99    8.50
  -3   6   2   79.99   12.50
  -3   6  -2   78.09   11.90
   3   6   2   97.69    9.00
  -3  -6   2   79.69    7.40
  -3   6  -2   86.89    9.90
   0   7  -2   46.40    8.20
   0   7   2   38.10    6.00
  -1   7   2   27.00    7.90
  -1   7   2   38.10    5.90
  -1   7  -2   32.60    6.50
  -1  -7   2   39.80    6.50
   1   7   2   41.50    6.90
   2   7  -2   25.70    6.50
  -2   7   2   30.60    5.90
  -2   7   2   17.30    7.00
  -2   7  -2   20.90    4.90
   2   7   2   14.20    4.40
  -2  -7   2   17.60    4.50
  -2   7  -2    4.30    5.10
   0   0   3    0.20    0.70
   0   0  -3    0.30    0.80
  -1   0   3  850.21   17.70
   1   0  -3  863.21   17.90
   2   0  -3 1627.34   32.60
  -2   0  -3 1678.73   28.10
  -2   0   3 1670.33   32.60
   2   0   3 1661.63   28.50
  -3   0  -3   56.79    4.80
   3   0  -3   55.49    6.10
  -3   0   3   55.19    5.80
   3   0   3   61.79    5.20
   4   0  -3    8.50    3.60
   4   0   3   19.80    3.90
  -4   0  -3   19.80    4.00
  -4   0   3   20.70    4.50
  -5   0   3  136.49   10.90
   5   0   3  129.89    9.60
  -5   0  -3  139.39    9.60
   5   0  -3  152.58   12.70
  -6   0  -3   31.00    6.50
   6   0  -3   37.60    8.90
   6   0   3   32.10    6.90
  -6   0   3   19.20    6.10
   0   1  -3  607.74   11.70
   0  -1   3  619.34   11.50
   0   1   3  612.94   12.60
  -1   1   3 1843.32   34.80
   1   1  -3 2016.40   33.40
   1  -1  -3 1946.71   35.10
  -1   1  -3 1985.40   29.60
  -1  -1   3 2010.50   32.70
   2   1  -3  284.67   11.40
  -2   1   3  295.17   12.00
  -2  -1  -3  313.97    7.80
  -2  -1   3  306.67   11.00
  -2   1  -3  308.47   10.90
   2  -1  -3  295.17   12.50
   2   1   3  281.37    8.30
   3   1  -3  173.98   10.00
  -3   1   3  151.88    9.90
  -3  -1  -3  167.18    7.20
   3   1   3  170.28    7.80
   3  -1  -3  169.48   10.80
  -3   1  -3  189.28    9.30
  -3  -1   3  169.68    9.40
   4   1  -3  139.29   10.40
   4  -1   3  156.88    9.40
  -4  -1  -3  150.08    7.90
  -4   1   3  151.58   11.20
   4  -1  -3  151.18   11.30
  -4   1  -3  143.79    9.40
   4   1   3  162.58    9.40
  -4  -1   3  169.58   10.40
  -5  -1  -3  181.98    9.90
  -5   1   3  170.58   12.70
   5   1  -3  200.58   13.60
  -5  -1   3  185.38   12.00
   5  -1  -3  203.88   14.30
  -5   1  -3  165.48   11.10
   5   1   3  185.78   11.60
   6   1  -3  234.88   18.00
  -6  -1  -3  203.28   14.70
  -6   1   3  236.38   15.90
  -6   1  -3  240.88   14.60
  -6  -1   3  248.88   15.50
   6   1   3  246.68   14.70
   6  -1  -3  256.87   17.80
   0   2  -3  462.15   11.20
   0  -2   3  463.05   11.00
   0   2   3  473.85   10.70
  -1  -2  -3  523.45   10.60
  -1  -2   3  499.45   12.50
  -1   2  -3  492.25   11.80
  -2  -2  -3  626.84   12.80
   2   2  -3  603.24   17.60
  -2   2   3  598.04   20.30
  -2   2  -3  611.54   18.30
  -2   2  -3  635.14   14.90
   2   2   3  620.04   14.40
  -2  -2   3  641.74   16.50
   2  -2  -3  635.14   19.40
  -3   2   3  119.89    9.30
   3   2  -3  125.09    8.70
  -3  -2  -3  132.29    6.00
  -3   2  -3  122.09    8.80
  -3  -2   3  132.69    8.00
   3  -2  -3  127.09    9.50
   3   2   3  120.39    7.00
  -4  -2  -3  429.66   13.10
  -4   2   3  427.56   19.40
   4   2  -3  419.96   18.40
   4   2   3  426.76   15.20
  -4   2  -3  423.66   17.70
   4  -2  -3  419.46   19.20
  -4  -2   3  417.76   16.10
  -5   2   3  158.48   13.00
  -5  -2  -3  143.49    8.30
   5   2  -3  139.49   11.90
   5  -2  -3  144.79   12.20
  -5  -2   3  136.19    9.90
   5   2   3  139.99   10.10
  -5   2  -3  125.89   11.00
  -6   2   3   35.10    8.00
   6   2  -3   35.50    8.30
  -6  -2  -3   35.20    7.00
   6   2   3   25.40    6.10
   6  -2  -3   32.60    8.70
  -6  -2   3   29.50    6.60
  -6   2  -3   39.70    8.30
   0   3   3   36.90    3.50
   0  -3   3   41.60    3.70
   0   3  -3   39.90    3.70
  -1  -3  -3  396.06   10.60
   1   3  -3  365.06   12.20
  -1   3   3  390.96   15.10
  -1   3  -3  387.66   11.60
  -1  -3   3  375.16   11.40
   1   3   3  379.56   10.40
  -2  -3  -3  261.07    8.50
   2   3  -3  278.37   11.90
  -2   3   3  291.67   14.80
  -2   3  -3  297.37   13.70
  -2   3  -3  272.77   10.20
   2   3   3  282.77    9.90
  -2  -3   3  283.87   10.50
  -3   3   3  189.18   13.40
  -3  -3  -3  185.58    7.40
   3   3  -3  173.98   10.50
  -3   3  -3  192.08    9.20
  -3   3  -3  188.18   12.30
  -3  -3   3  195.48    9.50
   3   3   3  183.88    9.20
  -4   3   3  382.36   19.80
  -4  -3  -3  408.36   12.50
   4   3  -3  387.66   18.10
  -4   3  -3  421.86   20.30
  -4  -3   3  413.96   15.70
   4   3   3  395.96   15.40
  -5   3   3   15.50    6.00
  -5  -3  -3   11.70    3.00
   5   3  -3   20.80    5.70
  -5   3  -3   16.10    5.00
   5   3   3   16.40    4.30
  -5  -3   3   18.20    4.30
   0   4  -3   23.30    3.50
   0  -4   3   25.40    3.40
   0   4   3   28.50    3.60
  -1  -4  -3  252.67    9.60
   1   4  -3  240.18   10.80
  -1   4   3  247.98   10.30
  -1   4   3  257.07   13.40
  -1  -4   3  246.38   10.10
   1   4   3  248.38    9.40
  -1   4  -3  253.77   10.30
  -2   4   3   56.99    7.60
   2   4  -3   69.89    6.60
  -2  -4  -3   65.69    4.90
   2   4   3   74.79    5.70
  -2   4  -3   66.79    5.70
  -2  -4   3   78.59    5.70
  -3  -4  -3   91.49    5.70
   3   4  -3   81.19    7.90
  -3   4   3   78.09   10.00
   3   4   3   86.89    6.90
  -3   4  -3   88.79    6.90
  -3  -4   3   92.99    6.90
  -4  -4  -3   62.09    5.20
  -4   4   3   54.79    9.50
   4   4  -3   60.19    7.90
  -4   4  -3   74.89   10.50
  -4  -4   3   59.29    6.10
   4   4   3   65.99    6.90
   5   4  -3  142.99   13.50
  -5  -4  -3  163.58    8.60
  -5   4   3  143.69   14.90
   5   4   3  165.38   11.70
  -5   4  -3  163.68   14.70
  -5  -4   3  155.38   10.30
  -5   4  -3  151.58   10.50
   0  -5   3   24.60    3.80
   0   5  -3   39.80    5.00
   0   5   3   33.70    5.80
  -1   5   3    2.90    3.70
  -1   5   3    0.40    1.50
   1   5  -3    2.70    2.20
  -1  -5   3    4.40    2.20
   1   5   3    1.50    1.00
  -1   5  -3    5.10    2.20
  -2   5   3  108.09   10.90
   2   5  -3  108.29    8.70
  -2  -5  -3  102.49    6.70
   2   5   3   97.19    7.40
  -2  -5   3   98.79    7.20
  -2   5  -3  106.79    7.80
  -3  -5  -3    4.10    2.00
  -3   5   3   -1.90    3.30
   3   5  -3   -0.40    2.20
  -3   5  -3   11.60    4.70
  -3  -5   3    6.80    2.20
  -4  -5  -3    8.40    2.40
   4   5  -3   12.50    4.70
  -4   5   3   10.00    4.10
  -4   5   3    9.90    6.30
  -4   5  -3    2.90    5.10
  -4   5  -3   16.50    4.60
  -4  -5   3   13.80    3.70
   4   5   3   14.10    3.90
   0   6   3   98.49    7.50
   0  -6   3   94.89    8.10
  -1   6   3   56.69    6.40
   1   6  -3   49.50    6.50
  -1   6   3   62.79    8.40
  -1  -6   3   52.59    6.00
   1   6   3   48.60    5.70
   2   6  -3   13.60    3.90
  -2  -6  -3   14.70    3.60
  -2   6   3   17.60    6.70
  -2  -6   3   12.20    3.60
  -2   6  -3    4.90    2.50
   2   6   3   12.80    3.60
  -3  -6  -3   13.40    3.50
  -3   6   3    5.10    3.00
  -3   6   3    2.40    6.50
   3   6  -3   11.80    4.60
  -3   6  -3    7.30    6.20
  -3   6  -3   10.40    4.60
  -3  -6   3   11.30    3.80
   3   6   3    3.70    2.80
   0   7   3   64.49    7.70
   0   7  -3   88.89    9.00
   1   7  -3   39.10    6.90
  -1   7   3   23.10    8.00
  -1   7   3   27.10    5.60
   1   7   3   44.10    6.30
  -1  -7   3   37.00    6.30
  -1   7  -3   49.99    6.60
  -2   7   3  128.99   10.20
   2   7  -3  135.09   12.10
  -2   7   3  156.48   16.00
  -2   7  -3  138.79   15.20
  -2   7  -3  139.29   11.10
   2   7   3  136.19   10.60
   0   0  -4 1682.03   26.20
   0   0   4 1723.83   26.00
  -1   0   4 3652.33   55.89
   1   0  -4 3607.94   56.19
   2   0  -4 1336.27   28.80
  -2   0   4 1319.97   28.50
  -3   0   4  559.74   18.70
   3   0   4  516.35   14.50
   3   0  -4  586.14   19.60
  -4   0  -4   23.10    3.80
   4   0  -4   26.40    5.60
  -4   0   4   23.50    5.10
   4   0   4   29.40    4.20
  -5   0  -4   17.90    4.30
  -5   0   4    4.80    3.00
   5   0  -4   10.30    4.40
   5   0   4   15.60    4.10
  -6   0   4    0.90    3.20
  -6   0  -4    2.80    3.10
   6   0  -4    2.70    5.20
   0   1   4  567.44   12.50
   0  -1   4  536.95   11.00
   0  -1  -4  561.54   12.10
   0   1  -4  547.45   11.50
  -1   1   4 3575.04   56.19
   1   1  -4 3527.95   55.09
  -1   1  -4 3520.75   49.99
  -1  -1   4 3566.44   54.19
   1  -1  -4 3496.45   56.99
   2   1  -4  309.87   12.20
  -2   1   4  321.67   12.80
   2  -1  -4  332.77   13.60
  -2   1  -4  330.77   10.90
  -2  -1   4  313.57   11.60
  -3   1   4  541.45   19.40
  -3  -1  -4  561.44   13.20
   3   1  -4  535.85   18.80
  -3  -1   4  553.34   17.90
  -3   1  -4  543.55   16.10
   3  -1  -4  547.65   20.40
  -4  -1  -4  201.48    8.60
  -4   1   4  200.08   12.60
   4   1  -4  199.88   12.30
  -4  -1   4  172.78   10.70
   4  -1  -4  183.58   16.60
   4   1   4  164.28    9.30
  -4   1  -4  181.98   10.00
   5   1  -4  105.99   10.70
  -5   1   4   99.09   10.30
  -5  -1  -4   91.69    7.10
  -5   1  -4  111.39    9.20
   5  -1  -4   79.49   10.20
   5   1   4  107.59    8.80
  -5  -1   4   80.59    8.60
  -6  -1  -4   32.30    5.40
  -6   1   4   17.20    5.30
   6   1  -4    6.50    6.00
   6  -1  -4   16.80    6.30
  -6   1  -4   17.70    5.20
  -6  -1   4   12.80    5.20
   0   2   4  809.62   18.10
   0   2  -4  790.22   16.40
   0  -2   4  786.32   16.00
  -1  -2  -4  453.65    9.60
  -1   2   4  424.86   15.00
   1  -2   4  433.76   11.10
  -1  -2   4  465.45   12.30
  -1   2  -4  447.46   11.10
   1   2   4  441.76    9.40
   2   2  -4  436.76   14.90
  -2  -2   4  396.16   13.10
   2  -2  -4  392.46   15.40
  -2   2  -4  408.46   11.30
  -2   2  -4  410.46   14.20
   2   2   4  474.95   16.30
   3   2  -4   98.49    7.90
  -3   2   4  103.09    8.70
  -3  -2  -4  101.29    4.80
  -3  -2   4  101.99    7.30
   3   2   4  107.19    6.00
   3  -2  -4   98.59    8.90
  -3   2  -4  100.69    8.20
   4   2  -4   45.40    7.90
  -4   2  -4   43.50    6.20
   4  -2  -4   38.10    6.90
   4   2   4   46.50    4.90
  -4  -2   4   48.90    6.00
  -5   2   4  115.69   11.90
   5   2  -4   82.49   10.20
  -5   2  -4   95.79   11.70
   5  -2  -4  102.79   11.20
  -5  -2   4  102.29    9.20
   5   2   4  107.39    8.80
  -6  -2  -4   18.10    4.20
   6   2  -4   15.50    6.30
  -6   2  -4   18.50    5.90
   6  -2  -4   29.00    8.20
   6   2   4   20.90    8.10
  -6  -2   4    8.90    4.70
   0   3   4  132.59    6.10
   0   3  -4  137.79    6.70
   1   3  -4 1002.50   23.10
  -1  -3  -4 1016.40   19.80
  -1   3   4 1052.99   26.90
   1  -3   4  980.50   21.40
  -1  -3   4  982.50   21.40
   1   3   4  984.10   19.30
  -1   3  -4 1016.60   21.30
  -2   3   4  193.18   12.30
  -2  -3  -4  213.08    7.30
   2   3  -4  209.18   10.60
   2   3   4  209.58    8.10
  -2   3  -4  207.08    8.70
  -2  -3   4  203.38    9.10
  -3   3   4  266.77   16.20
  -3  -3  -4  269.67    8.60
   3   3  -4  283.47   13.90
   3   3   4  253.47   10.50
  -3   3  -4  276.97   14.70
  -3  -3   4  274.77   11.80
  -3   3  -4  281.37   10.80
   4   3  -4  791.42   27.10
  -4  -3  -4  796.22   18.10
  -4   3   4  775.62   29.10
  -4   3  -4  759.72   28.00
  -4   3  -4  803.92   21.40
  -4  -3   4  833.12   33.90
   4   3   4  780.42   22.00
  -5   3   4   26.90    6.80
   5   3  -4   17.10    5.60
  -5  -3  -4   19.40    3.70
  -5  -3   4   31.20    5.50
   5   3   4   28.00    5.70
  -5   3  -4   14.50    4.90
   0  -4   4 1412.76   28.90
   0   4  -4 1408.96   29.60
   0   4   4 1372.56   27.70
  -1   4   4   54.29    5.00
   1   4  -4   60.49    5.70
  -1   4   4   56.99    6.40
  -1  -4   4   54.69    4.90
  -1   4  -4   52.09    5.00
   1   4   4   58.49    4.40
   2   4  -4   78.79    7.30
  -2   4   4   76.59    8.40
  -2  -4  -4   85.09    5.50
  -2   4  -4   91.39    6.30
   2   4   4   80.89    5.70
  -2  -4   4   82.19    5.90
   3   4  -4  173.78   11.70
  -3  -4  -4  176.88    7.80
  -3   4   4  181.28   14.00
  -3   4  -4  187.98   20.70
   3   4   4  175.48    9.30
  -3   4  -4  175.08    9.40
  -3  -4   4  163.28    9.70
  -4  -4  -4  186.58    8.40
   4   4  -4  184.98   13.30
  -4   4   4  206.48   15.90
  -4  -4   4  204.08   10.90
   4   4   4  188.68   11.10
  -4   4  -4  183.28   14.90
   5   4  -4   50.09    9.50
  -5  -4  -4   61.49    5.20
  -5   4  -4   61.59    7.10
  -5  -4   4   53.59    6.60
  -5   4  -4   53.59   10.20
   5   4   4   38.60    7.10
   0   5   4  783.12   24.40
   0  -5   4  795.32   25.00
   0   5  -4  766.92   22.00
  -1   5   4  388.06   14.30
   1   5  -4  380.76   15.50
  -1   5   4  365.56   27.00
  -1   5  -4  365.16   14.10
   1   5   4  377.46   13.30
  -1  -5   4  382.66   19.20
  -2  -5  -4   67.19    5.60
   2   5  -4   74.29    7.40
  -2   5   4   90.49    9.90
   2   5   4   81.09    6.40
  -2  -5   4   71.99    6.50
  -2   5  -4   77.89    6.80
  -3   5   4   86.19   11.40
   3   5  -4   72.99    8.50
  -3  -5  -4   74.99    5.80
  -3  -5   4   62.69    6.10
  -3   5  -4   65.69    9.50
   3   5   4   70.79    6.80
  -4   5   4   62.29   12.20
  -4  -5  -4   73.49    6.00
   4   5  -4   59.89    9.00
  -4   5  -4   57.49    6.90
  -4  -5   4   58.99    6.80
  -4   5  -4   46.10   10.10
   4   5   4   69.89    7.60
   0  -6   4  269.97   13.20
   0   6   4  260.27   12.20
   1   6  -4  338.97   16.00
  -1   6   4  331.07   14.30
  -1   6   4  338.87   19.00
  -1  -6   4  345.77   14.90
   1   6   4  346.17   14.10
   2   6  -4   45.30    7.00
  -2   6   4   54.99   10.00
  -2   6   4   47.00    6.20
  -2   6  -4   57.39    6.70
  -2  -6   4   57.19    6.20
   2   6   4   40.20    5.60
  -3  -6  -4   80.29    6.90
   3   6  -4   83.19   10.00
  -3   6   4   73.89   14.90
  -3   6   4   94.09    8.50
  -3   6  -4   94.79    9.10
  -3   6  -4   63.29   11.50
  -3  -6   4   77.39    7.90
   3   6   4   78.59    7.90
   0   7  -4    0.10    2.50
   0   7   4    2.00    2.40
   1   7  -4  121.59   10.90
  -1   7   4   96.09   12.60
  -1   7   4  113.29    9.60
   1   7   4  148.59   10.30
  -1  -7   4  115.19    9.70
  -1   7  -4  136.19   10.60
  -2   7   4   95.39   14.30
  -2   7   4   93.49    9.20
   2   7  -4  104.89   11.20
  -2  -7   4   75.59    8.30
   2   7   4   80.89    8.60
  -2   7  -4  110.09   10.00
   0   0   5    1.30    1.10
   0   0  -5   -0.60    1.10
   1   0  -5 3939.91   61.59
  -1   0   5 4014.60   61.29
   2   0  -5 1317.37   29.10
  -2   0   5 1263.37   28.40
   3   0  -5    3.40    2.80
  -3   0  -5    4.90    1.80
   3   0   5    3.10    1.50
  -3   0   5    3.30    2.60
   4   0  -5  444.86   20.40
  -4   0   5  418.76   18.00
   4   0   5  401.06   13.70
  -4   0  -5  431.06   13.90
   5   0  -5   28.00    7.40
   5   0   5   32.20    5.50
  -5   0  -5   38.10    5.80
  -5   0   5   35.40    6.70
  -6   0  -5    2.90    3.00
   6   0  -5    2.10    4.50
  -6   0   5    3.60    3.40
   0   1   5  169.98    6.60
   0   1  -5  175.68    6.50
   0  -1  -5  184.78    6.70
   0  -1   5  168.78    5.70
  -1   1   5 9999.00  143.09
   1   1  -5 9692.23  136.59
   1  -1  -5 9558.94  138.59
  -1  -1   5 9548.54  135.39
  -2   1   5   28.50    4.40
   2   1  -5   30.50    4.60
  -2   1  -5   33.00    2.70
  -2   1  -5   32.80    3.60
  -2  -1   5   29.00    3.90
   2  -1  -5   25.10    4.70
   3   1  -5   68.09    7.10
  -3   1   5   72.59    7.40
  -3   1  -5   79.79    6.10
   3  -1  -5   67.79    7.50
  -3  -1   5   78.29    6.80
  -4   1   5    3.00    2.40
   4   1  -5    4.20    2.00
   4  -1  -5    0.60    2.20
  -4  -1   5    2.60    2.10
  -4   1  -5    3.70    2.60
  -5   1   5  121.39   11.50
   5   1  -5  115.99   11.60
  -5  -1  -5  101.59    6.60
   5   1   5  106.49    8.10
  -5  -1   5  108.69   10.00
  -5   1  -5  108.39    8.90
   5  -1  -5  135.29   12.80
   6   1  -5   79.39   11.90
  -6   1   5   54.09   10.20
   6  -1  -5   57.19   11.10
  -6  -1   5   64.39    8.80
  -6   1  -5   48.80    7.40
   0   2   5   38.10    4.10
   0  -2   5   31.10    3.00
   0   2  -5   33.50    3.20
   1  -2   5  545.55   12.60
   1   2  -5  513.95   15.00
  -1   2   5  562.14   17.60
   1  -2  -5  532.65   16.20
  -1  -2   5  528.85   14.00
   1   2   5  539.45   10.60
  -1   2  -5  553.14   12.70
  -2   2   5   52.59    6.40
   2   2  -5   52.49    5.50
  -2   2  -5   59.59    4.00
   2  -2  -5   50.89    6.00
  -2  -2   5   57.79    5.00
   3   2  -5  103.39    8.50
  -3   2   5  108.79    9.20
  -3   2  -5   95.49    7.70
   3  -2  -5  102.79    9.30
  -3  -2   5  101.59    7.40
  -3   2  -5  106.09    5.90
  -4   2   5   48.00    7.20
   4   2  -5   32.30    6.20
  -4  -2   5   40.70    5.50
   4  -2  -5   37.70    6.80
  -4   2  -5   36.20    5.70
  -5   2   5   44.80    8.50
   5   2  -5   48.40    8.50
   5  -2  -5   40.80    8.30
  -5  -2   5   59.19    7.20
  -5   2  -5   46.30    7.20
   0   3   5  263.07    8.80
   0   3   5  254.57   10.80
   0  -3   5  266.17    9.40
   0   3  -5  262.57    9.70
   1  -3   5  104.69    5.80
   1   3  -5  106.09    6.90
  -1   3   5  106.99    8.30
   1   3   5  112.09    5.00
  -1   3  -5  110.99    6.00
  -1  -3   5  104.89    6.10
   2   3  -5  500.25   17.30
  -2  -3  -5  517.05   12.00
  -2   3   5  532.35   21.00
  -2  -3   5  509.95   15.50
  -2   3  -5  487.95   14.10
   2   3   5  522.65   13.20
   3   3  -5   50.79    6.50
  -3   3   5   33.30    6.40
   3   3   5   42.80    4.40
  -3   3  -5   51.19    6.80
  -3  -3   5   44.50    5.20
  -3   3  -5   41.10    4.40
   4   3  -5  154.88   12.20
  -4  -3  -5  150.98    6.60
  -4   3   5  152.28   12.70
  -4   3  -5  152.38    8.40
  -4  -3   5  135.19    9.20
   4  -3  -5  160.78   12.80
  -4   3  -5  158.28   12.20
  -5   3   5   77.29   10.70
   5   3  -5   76.29   10.20
  -5   3  -5   87.49    9.90
  -5  -3   5   75.29    8.10
   0  -4   5  378.46   13.00
   0   4  -5  388.46   13.50
   0   4   5  397.26   12.40
  -1   4   5  261.37   10.80
   1   4  -5  276.57   12.20
  -1   4   5  249.38   13.70
   1  -4   5  265.77   11.00
   1   4   5  273.77    9.60
  -1   4  -5  276.77   10.90
  -1  -4   5  277.77   10.90
  -2   4   5  185.98   13.40
  -2  -4  -5  188.58    7.80
  -2  -4   5  179.88    9.20
   2   4   5  187.78    8.40
  -2   4  -5  185.48    9.20
  -3   4   5   38.50    7.50
  -3  -4  -5   35.60    3.60
   3   4  -5   26.10    5.70
   3   4   5   30.60    4.40
  -3   4  -5   31.80   10.80
  -3  -4   5   40.80    5.00
  -3   4  -5   37.80    4.60
  -4  -4  -5    2.50    1.80
  -4   4   5    5.20    4.50
   4   4  -5    8.70    3.80
   4   4   5    6.10    2.70
  -4   4  -5    3.30    4.10
  -4  -4   5    3.50    2.70
  -4   4  -5    0.50    1.40
   5   4  -5   11.30    5.50
  -5   4   5   15.70    6.40
  -5   4  -5    2.70    5.30
  -5   4  -5   12.90    4.00
  -5  -4   5   13.90    4.10
   0   5  -5  900.41   24.50
   0  -5   5  927.01   25.10
   0   5   5  915.81   26.20
  -1   5   5   95.79    7.00
   1   5  -5   76.99    7.30
  -1   5   5  113.99   16.50
  -1   5  -5   88.29    7.00
   1   5   5   83.19    6.10
  -1  -5   5  103.19    7.40
   2   5  -5   15.40    4.50
  -2   5   5   16.70    5.70
  -2  -5   5   12.30    3.20
  -2   5  -5   12.10    3.40
   2   5   5   13.30    3.40
  -3   5   5   86.99   12.00
  -3  -5  -5  111.79    7.00
   3   5  -5   98.49    9.80
   3   5   5  115.59    8.20
  -3  -5   5  114.49    8.10
  -3   5  -5  108.19   11.50
   4   5  -5   12.50    4.60
  -4   5   5   20.30    7.40
  -4  -5  -5   14.50    3.20
  -4   5  -5   18.50    4.50
  -4  -5   5   13.90    3.90
  -4   5  -5    6.60    6.10
   0  -6   5  160.78   10.10
   0   6   5  154.98    9.40
  -1   6   5   18.20    5.60
   1   6  -5   10.90    4.00
  -1   6   5    9.10    2.90
   1   6   5   16.30    3.90
  -1  -6   5   14.10    3.70
   2   6  -5   15.10    4.60
  -2   6   5   15.80    5.50
  -2   6   5   21.40    4.70
  -2  -6   5   21.50    4.80
   2   6   5   18.20    4.40
  -2   6  -5   20.60    4.70
  -3   6   5  167.88   11.30
   3   6  -5  174.08   13.30
   3   6   5  151.98   10.50
  -3   6  -5  140.79   14.40
  -3   6  -5  158.98   11.30
  -3  -6   5  168.08   10.80
   0   7   5   86.59    7.80
   0   7   5   56.39    9.90
   0   7  -5   65.59    8.50
   1   7  -5   31.80    6.90
  -1   7   5   34.40    8.50
  -1   7   5   31.70    5.80
   1   7   5   22.70    4.80
  -1   7  -5   20.20    5.20
  -2   7   5  130.49   10.40
   2   7  -5  128.49   12.70
  -2   7   5  123.19   15.30
  -2   7  -5  134.79   12.10
   2   7   5  138.99   10.30
  -2  -7   5  126.69   10.00
   0   0  -6  805.42   15.90
   0   0   6  783.82   15.40
   1   0  -6    6.90    2.70
  -1   0   6    4.70    2.20
   2   0  -6  872.21   23.20
  -2   0   6  910.31   23.20
   3   0  -6   13.90    3.90
  -3   0   6   15.10    4.30
   4   0  -6   75.89    8.40
  -4   0   6   76.09    8.20
  -5   0   6   15.60    5.30
   5   0  -6   26.50    6.60
   6   0  -6   15.20    7.50
  -6   0   6   21.20    6.70
   0   1  -6 2300.47   37.30
   0  -1   6 2312.87   36.30
   0   1   6 2344.67   37.30
   0  -1  -6 2384.56   38.00
  -1   1   6 1629.24   31.90
   1  -1   6 1669.03   25.70
   1   1  -6 1677.63   31.70
  -1  -1   6 1650.73   30.50
  -1   1  -6 1638.94   25.90
   1  -1  -6 1626.84   32.90
   2   1  -6  364.56   14.30
  -2   1   6  389.36   15.00
  -2   1  -6  381.46   11.30
  -2  -1   6  390.26   13.80
   2  -1  -6  364.66   15.10
  -2   1  -6  391.06    9.10
   3   1  -6  166.48   10.90
  -3   1   6  188.78   11.70
  -3   1  -6  179.18    8.80
  -3  -1   6  192.08   10.90
   3  -1  -6  174.88   11.90
   4   1  -6  211.98   13.80
  -4   1   6  257.57   15.70
   4  -1  -6  253.97   15.70
  -4  -1   6  267.47   14.10
  -4   1  -6  268.07   11.80
  -5   1   6  271.77   16.90
   5   1  -6  231.78   15.70
   5  -1  -6  277.97   18.40
  -5   1  -6  263.47   13.00
  -5  -1   6  232.58   14.50
   6   1  -6   48.60   11.90
   6  -1  -6   51.19   10.90
  -6  -1   6   41.20    8.60
  -6   1  -6   56.89   12.00
   0  -2   6   62.19    4.00
   0   2   6   60.69    5.30
   0   2  -6   62.09    4.50
   1   2  -6 1364.46   28.50
   1  -2   6 1343.17   24.50
  -1   2   6 1385.56   31.30
   1   2   6 1421.06   21.90
  -1  -2   6 1391.76   27.20
   1  -2  -6 1395.16   30.10
  -1   2  -6 1368.36   24.60
   2   2  -6  356.76   14.30
  -2   2   6  378.26   15.60
  -2  -2   6  350.56   12.90
   2  -2  -6  355.66   15.30
  -2   2  -6  352.46   10.20
  -3   2   6  311.17   15.70
   3   2  -6  298.97   14.80
  -3  -2   6  276.97   12.70
  -3   2  -6  280.27    9.60
  -3   2  -6  278.57   13.00
   3  -2  -6  317.87   16.10
  -4   2   6  243.38   15.40
   4   2  -6  234.28   14.60
  -4   2  -6  232.88    9.50
  -4  -2   6  237.28   19.90
  -4   2  -6  249.18   12.90
   4  -2  -6  235.98   15.60
  -5   2   6   36.40    7.70
   5   2  -6   40.90    8.60
   5  -2  -6   60.49   10.20
  -5   2  -6   43.50    7.40
  -5  -2   6   51.29    6.90
  -5   2  -6   35.60    5.30
   0   3   6   62.09    5.80
   0   3   6   68.39    4.40
   0  -3   6   72.09    4.90
   0   3  -6   57.39    4.80
   1  -3   6  194.18    8.10
   1   3  -6  197.78    9.70
  -1   3   6  181.88   11.00
   1   3   6  203.28    6.80
  -1  -3   6  202.18    8.70
  -1   3  -6  199.78    8.20
  -2  -3  -6   76.79    4.00
   2   3  -6   66.79    6.80
  -2   3   6   71.79    8.10
  -2   3  -6   74.59    5.20
  -2  -3   6   74.29    5.80
   2   3   6   72.89    4.40
  -3   3   6 1011.70   31.70
  -3   3  -6  979.10   28.80
  -3   3  -6  967.30   22.70
   3  -3  -6 1010.60   30.80
  -3  -3   6  997.40   25.90
  -4   3   6  378.06   20.80
   4   3  -6  431.86   20.60
  -4   3  -6  415.36   14.90
   4  -3  -6  403.56   20.40
  -4  -3   6  426.66   17.20
  -4   3  -6  426.36   20.00
   5   3  -6   19.40    6.40
  -5   3   6   41.90    9.30
  -5   3  -6   39.30    7.70
   5  -3  -6   49.20   11.20
  -5  -3   6   40.80    6.70
   0   4   6  675.93   17.20
   0   4  -6  690.23   19.20
   0   4   6  690.73   21.50
   0  -4   6  698.13   18.60
   1  -4   6  207.78    9.70
  -1   4   6  208.18   12.70
  -1   4   6  221.18    9.90
   1   4   6  219.78    8.50
  -1  -4   6  223.38   10.00
  -1   4  -6  219.48    9.90
   2   4  -6    9.20    3.10
  -2   4   6   12.10    4.40
  -2   4  -6    9.90    2.80
  -2  -4   6   14.50    3.20
   2   4   6   12.60    2.70
  -3  -4  -6  175.88    7.30
  -3   4   6  146.29   13.20
   3   4  -6  173.08   12.00
  -3  -4   6  178.88   10.10
  -3   4  -6  171.48    9.10
  -3   4  -6  189.18   19.90
   3   4   6  160.88    8.50
   4   4  -6    0.80    2.50
  -4   4   6   -1.30    4.10
  -4  -4   6   -0.40    1.90
  -4   4  -6   -1.10    1.50
  -4   4  -6    3.30    4.10
   5   4  -6    3.50    8.00
  -5   4   6   -0.10    5.10
  -5   4  -6    4.00    3.10
  -5   4  -6   -1.30    5.50
  -5  -4   6    0.60    3.00
   0   5   6  187.58   11.90
   0  -5   6  187.88    9.90
   0   5   6  182.08   11.30
   0   5  -6  184.98   10.30
  -1   5   6  242.98   16.00
  -1   5   6  248.78   11.50
   1   5  -6  260.47   13.40
  -1  -5   6  283.07   12.40
   1   5   6  269.67   10.80
  -1   5  -6  298.07   13.00
   2   5  -6  161.58   11.40
  -2   5   6  185.08   14.60
  -2   5   6  161.18    9.90
  -2   5  -6  167.58    9.60
  -2  -5   6  169.18    9.70
   2   5   6  174.98    9.10
   3   5  -6   62.09    8.50
  -3  -5  -6   73.79    5.60
  -3   5   6   71.09   11.50
  -3  -5   6   73.39    6.80
   3   5   6   72.49    6.80
  -3   5  -6   62.89    9.20
   4   5  -6   41.30    8.70
  -4   5   6   27.30   12.20
  -4  -5  -6   27.00    4.10
  -4   5  -6   31.30    5.40
  -4  -5   6   29.10    5.60
   4   5   6   40.20    5.90
  -4   5  -6   43.40    8.90
   0   6   6   72.69    9.00
   0  -6   6   90.29    7.70
   0   6   6   78.89    6.80
  -1   6   6    8.70    4.20
  -1   6   6    7.60    2.80
   1   6  -6    7.40    3.30
  -1   6  -6    2.10    1.90
  -1  -6   6   14.00    4.30
   1   6   6   12.50    3.50
  -2   6   6   55.19    9.90
  -2   6   6   48.60    6.80
   2   6  -6   49.70    7.30
  -2  -6   6   42.90    6.20
  -2   6  -6   49.80    6.30
   2   6   6   56.29    6.30
  -3   6   6   14.00    4.80
   3   6  -6   20.50    6.70
  -3   6   6   13.30    7.10
  -3   6  -6   11.10    6.90
  -3  -6   6   11.70    3.80
  -3   6  -6   11.60    3.80
   3   6   6   17.70    4.40
   0   7  -6   22.80    5.80
   0   7   6   26.10    7.70
  -1   7   6   10.00    5.40
   1   7  -6    0.10    3.30
  -1   7   6   10.20    4.00
   1   7   6   -1.90    2.60
  -1  -7   6    5.90    3.50
  -1   7  -6    2.00    3.10
   2   7  -6  111.69   11.90
  -2   7   6  134.89   15.20
  -2   7   6  150.18   15.40
  -2  -7   6  112.69    9.90
   2   7   6  122.99    9.90
  -2   7  -6  150.18   17.50
   0   0  -7    1.30    1.40
   0   0   7   -0.10    1.30
  -1   0   7  396.36   12.70
   1   0  -7  424.56   13.50
   2   0  -7  203.88   10.70
  -3   0   7  538.45   19.50
   3   0  -7  532.85   20.20
  -4   0   7  108.79   11.70
   4   0  -7  104.99    9.90
  -5   0   7   68.29    9.20
   5   0  -7   72.89   10.80
   6   0  -7  123.79   15.90
   0  -1  -7    2.10    1.60
   0   1  -7    0.30    1.30
   0   1   7    1.20    1.40
   0  -1   7    2.80    1.30
  -1   1   7  555.24   16.30
   1   1  -7  540.45   15.80
   1  -1   7  569.34   11.40
   1  -1  -7  561.14   17.10
  -1   1  -7  642.94   14.20
  -1  -1   7  554.04   15.20
   2   1  -7  579.14   18.80
  -2   1   7  578.64   19.00
  -2   1  -7  565.54   11.70
  -2   1  -7  588.14   14.30
   2  -1  -7  558.64   19.60
  -2  -1   7  547.55   17.30
  -3   1   7  306.67   14.90
   3   1  -7  262.77   14.10
  -3   1  -7  275.47   10.70
   3  -1  -7  296.07   15.70
  -3  -1   7  268.77   13.20
  -3   1  -7  279.77    8.20
   4   1  -7    5.20    3.50
  -4   1   7    4.70    3.20
  -4   1  -7    3.60    1.90
   4  -1  -7   12.10    5.40
  -5   1   7   23.20    6.50
   5   1  -7   35.80    8.10
   5  -1  -7   20.70    6.90
  -5  -1   7   36.50    6.90
  -5   1  -7   25.70    5.10
   6   1  -7  151.58   16.80
  -6   1   7  177.08   15.20
   6  -1  -7  155.38   16.60
   0   2   7  104.29    7.80
   0  -2   7   99.39    5.20
   0   2  -7  100.89    5.80
   1  -2   7 1480.45   25.90
  -1   2   7 1391.26   32.20
   1   2  -7 1484.25   30.70
  -1   2  -7 1476.35   26.30
   1   2   7 1488.25   25.80
   1  -2  -7 1455.35   31.70
  -1  -2   7 1482.85   29.00
   2   2  -7  660.93   20.50
  -2   2   7  619.64   21.00
   2  -2  -7  644.54   21.60
  -2   2  -7  623.14   14.50
  -2  -2   7  622.64   18.40
   3   2  -7  323.07   16.00
  -3   2   7  325.17   16.40
  -3   2  -7  330.97   10.40
  -3   2  -7  322.67   13.80
  -3  -2   7  347.47   14.70
   3  -2  -7  348.27   17.40
   4   2  -7   69.99    9.10
  -4   2   7   89.09    9.80
  -4  -2   7   75.89    7.70
   4  -2  -7   84.29   10.00
  -4   2  -7   76.69    5.30
  -4   2  -7   78.69    7.70
  -5   2   7   57.59    9.50
   5   2  -7   53.59   10.20
  -5  -2   7   57.19    7.70
  -5   2  -7   48.40    7.30
  -5   2  -7   59.49    5.60
   5  -2  -7   75.29   10.70
   0   3  -7    5.10    2.00
   0  -3   7   10.90    2.30
   0   3   7    8.30    2.40
   0   3   7    5.20    1.80
   1  -3   7  399.36   12.10
   1   3  -7  395.16   14.50
  -1   3   7  374.46   16.20
  -1   3  -7  411.06   12.50
  -1  -3   7  391.76   12.90
   1   3   7  416.56   10.40
  -2   3   7   93.59    9.00
   2   3  -7  103.09    8.60
  -2   3  -7  100.99    5.90
  -2  -3   7  121.99    7.60
  -3   3   7  301.97   24.80
   3   3  -7  334.27   16.40
   3  -3  -7  331.37   17.20
  -3   3  -7  304.77   15.20
  -3  -3   7  334.27   14.10
  -3   3  -7  328.67   11.70
   4   3  -7  212.78   14.70
  -4   3   7  221.48   15.90
  -4  -3   7  192.38   11.70
   4  -3  -7  224.48   15.70
  -4   3  -7  215.18   13.90
   5   3  -7  171.08   14.50
  -5   3   7  188.88   16.50
  -5   3  -7  183.28    9.70
  -5   3  -7  149.59   12.40
  -5  -3   7  179.78   12.40
   5  -3  -7  178.68   16.20
   0   4   7   34.40    5.40
   0  -4   7   30.20    3.90
   0   4   7   28.60    3.40
   0   4  -7   25.20    4.00
   1  -4   7  249.48   10.50
   1   4  -7  230.68   11.80
  -1   4   7  244.68   14.20
  -1   4  -7  253.67   10.90
  -1  -4   7  258.67   10.90
   1   4   7  251.07    9.00
   2   4  -7  311.87   15.10
  -2   4   7  309.47   17.60
  -2  -4   7  297.57   12.80
  -2   4  -7  327.47   12.50
   2   4   7  326.07   10.70
   3   4  -7   17.10    5.10
  -3  -4  -7   13.30    2.70
  -3   4   7   11.90    4.80
  -3  -4   7   12.00    3.50
   3   4   7    8.80    2.90
  -3   4  -7   15.40    3.60
   4   4  -7   65.29    9.40
  -4   4   7   61.59   10.60
  -4  -4   7   55.69    6.70
  -4   4  -7   82.09   10.30
   5   4  -7    5.00    5.10
  -5   4   7    3.50    5.50
  -5   4  -7    0.70    5.00
  -5   4  -7   -1.60    2.20
  -5  -4   7    5.30    3.70
   0   5   7  408.26   18.00
   0  -5   7  376.06   14.60
   0   5  -7  388.96   15.80
  -1   5   7  411.96   19.80
  -1   5   7  385.46   14.40
   1  -5   7  390.46   15.30
   1   5   7  395.96   13.20
  -1  -5   7  414.96   15.40
  -1   5  -7  427.46   15.90
  -2   5   7   74.89    7.00
  -2   5   7   65.49    9.00
   2   5  -7   71.89    8.10
  -2  -5   7   81.79    7.10
   2   5   7   77.49    6.10
  -2   5  -7   54.59    5.80
  -3   5   7   44.70   10.10
   3   5  -7   57.09    8.50
  -3   5  -7   45.00    7.90
  -3  -5   7   55.89    6.50
   3   5   7   48.50    5.60
  -4   5   7   52.09   10.50
  -4   5  -7   92.19   11.70
  -4  -5   7   69.39    7.90
  -4   5  -7   59.59    6.80
   0   6   7   10.70    3.50
   0   6   7    6.50    3.90
   0  -6   7    5.30    2.70
  -1   6   7   33.90    5.50
  -1   6   7   42.00    7.70
   1   6   7   32.80    4.70
  -1   6  -7   35.00    5.90
  -1  -6   7   45.90    6.30
   2   6  -7   73.89    9.20
  -2   6   7   58.09    6.90
  -2   6   7   45.90   10.10
  -2   6  -7   60.59    7.40
  -2  -6   7   50.49    6.50
   2   6   7   57.29    6.00
  -3   6   7    8.60    6.40
   3   6  -7   11.50    5.00
  -3   6   7    9.00    4.90
   3   6   7    6.50    3.00
  -3  -6   7    8.00    3.10
  -3   6  -7    3.60    5.30
  -3   6  -7    7.80    3.60
   0   7   7  165.78   14.90
   0  -7   7  152.18   11.20
   0   7   7  164.08   10.50
   0   7  -7  138.39   12.00
   1   7  -7   87.89   10.50
  -1   7   7   72.49   13.10
  -1   7   7   99.79    8.60
   1   7   7  107.79   12.00
   1   7   7   85.29    8.40
  -1   7  -7   96.99    9.50
  -1  -7   7   90.99    9.40
  -2   7   7   45.20   11.00
   2   7   7   44.60    7.30
  -2  -7   7   29.00    6.20
   0   0  -8  370.26   15.50
   0   0   8  380.16   10.30
  -1   0   8  184.68    8.70
   1   0  -8  165.18    8.60
   2   0  -8  159.48    9.80
  -2   0   8  184.58   10.00
  -3   0   8    1.90    2.00
   3   0  -8    1.80    2.30
   4   0  -8   12.10    4.80
  -4   0   8   10.10    3.70
   5   0  -8  187.18   16.20
  -5   0   8  176.28   13.90
  -6   0   8   87.39   10.80
   6   0  -8   86.89   14.50
   0   1  -8   97.69    5.50
   0  -1  -8  106.49    6.20
   0  -1   8   92.99    5.10
   0   1   8   99.59    5.40
   1   1  -8  726.33   19.40
   1  -1   8  758.42   14.10
  -1   1   8  748.13   19.70
  -1   1  -8  726.43   14.80
   1  -1  -8  763.82   20.80
  -1  -1   8  713.53   18.30
  -2   1   8  715.23   22.00
   2   1  -8  700.83   21.70
   2  -1  -8  723.33   23.10
  -2   1  -8  725.93   13.70
  -2  -1   8  710.03   20.50
  -3   1   8  389.46   17.40
   3   1  -8  405.06   17.90
  -3   1  -8  388.86   12.80
  -3  -1   8  408.86   16.70
   3  -1  -8  417.46   19.20
  -4   1   8  121.09   11.10
   4   1  -8  124.89   11.30
  -4   1  -8  110.39    5.50
  -4  -1   8  122.59   10.10
   4  -1  -8  122.79   12.00
   5   1  -8    9.90    5.00
  -5   1   8    6.20    4.70
  -5  -1   8    4.70    2.50
   5  -1  -8   14.50    6.00
   0  -2   8  495.95   13.00
   0   2  -8  498.85   14.30
   0   2   8  502.85   15.00
  -1   2   8  358.96   13.90
   1   2  -8  355.86   13.30
   1  -2   8  367.06   10.10
  -1   2  -8  359.96   10.50
  -1  -2   8  339.17   11.90
   1  -2  -8  352.16   13.90
  -2   2   8  578.14   20.30
   2   2  -8  555.04   19.20
   2  -2  -8  563.54   20.60
  -2   2  -8  538.85   13.20
  -2  -2   8  547.85   17.50
  -3   2   8  110.49    9.30
   3   2  -8   99.39    9.20
  -3   2  -8  103.89    5.50
  -3  -2   8  104.49    8.40
  -3   2  -8  103.09    7.80
   3  -2  -8   93.69   14.20
  -4   2   8   13.00    5.40
   4   2  -8   13.70    5.10
  -4   2  -8   16.80    4.80
  -4  -2   8   16.50    4.80
  -4   2  -8   23.00    3.40
   4  -2  -8   24.90    6.80
  -5   2   8   14.10    5.80
   5   2  -8   12.90    6.10
  -5   2  -8   17.90    3.70
   5  -2  -8   23.30    7.50
  -5  -2   8   24.80    5.40
  -5   2  -8   21.80    5.30
   0   3  -8   51.19    5.00
   0   3   8   53.89    5.70
   0  -3   8   57.39    4.50
   1  -3   8   77.79    5.10
  -1   3   8   72.79    7.40
   1   3  -8   72.79    6.60
   1   3   8   92.29    5.90
  -1   3  -8   86.59    5.70
  -1  -3   8   78.89    5.70
   1   3   8   77.39    4.20
   2   3  -8   84.29    7.80
  -2   3   8   88.09    8.80
   2  -3  -8   85.19    8.40
  -2  -3   8   77.19    6.30
  -2   3  -8   82.19    5.60
  -3   3   8  878.11   30.20
   3   3  -8  927.61   29.40
   3  -3  -8  879.91   29.60
  -3   3  -8  883.71   21.10
  -3   3  -8  883.01   27.00
  -3  -3   8  953.80   30.60
   4   3  -8   44.60    7.30
  -4   3   8   46.90    8.30
  -4  -3   8   51.09    6.70
  -4   3  -8   60.59    7.80
  -4   3  -8   39.30    5.50
   5   3  -8   46.50    9.00
  -5   3   8   66.89   12.20
  -5   3  -8   46.40    8.10
   5  -3  -8   46.70    9.60
  -5   3  -8   48.20    5.70
  -5  -3   8   58.59    7.90
   0   4   8    3.20    2.20
   0   4  -8    2.30    1.70
   0   4   8    0.30    1.00
   0  -4   8   -0.20    1.40
   1  -4   8  242.38   10.40
  -1   4   8  211.68   13.30
   1   4  -8  278.97   18.70
   1   4   8  239.48   11.20
   1   4   8  228.78    8.50
  -1   4  -8  228.58   10.40
  -1  -4   8  235.88   10.50
   2   4  -8   26.10    5.60
  -2   4  -8   30.20    5.60
  -2  -4   8   35.80    5.10
   2   4   8   36.50    3.60
   3   4  -8  331.17   17.50
  -3   4   8  328.27   18.70
  -3   4  -8  349.47   13.20
  -3  -4   8  347.87   14.80
  -4   4   8   51.79    9.80
   4   4  -8   52.39    8.90
  -4  -4   8   55.29    7.00
  -4   4  -8   61.49    9.40
   5   4  -8    2.60    5.40
  -5   4   8    3.60    5.20
  -5   4  -8   12.80    4.00
  -5   4  -8    6.90    4.80
  -5  -4   8    7.90    3.80
   0   5  -8   -1.70    1.20
   0  -5   8   -0.50    1.30
   0   5   8    4.60    2.50
   0   5   8    0.30    2.30
  -1   5   8  326.67   18.00
  -1   5   8  329.57   13.30
   1  -5   8  345.17   14.20
  -1  -5   8  362.06   14.50
  -1   5  -8  347.47   14.60
   1   5   8  356.06   15.70
   1   5   8  353.56   12.30
   2   5  -8   40.10    6.40
  -2   5   8   52.19    8.00
   2   5   8   34.30    4.30
  -2  -5   8   31.40    4.90
   3   5  -8   82.89    9.20
  -3   5   8   86.19   12.50
   3   5   8   68.59    6.20
  -3  -5   8   56.39    6.90
  -3   5  -8   56.69    9.10
  -4   5   8    8.00    5.90
   4   5  -8    9.20    4.70
  -4   5  -8    4.40    3.40
  -4   5  -8    1.10    3.60
  -4  -5   8    9.40    3.70
   0   6   8    0.10    3.00
   0  -6   8   -0.70    2.00
   0   6   8    0.20    1.90
  -1   6   8   26.80    5.10
  -1   6   8   15.80    5.40
   1   6   8   24.30    4.30
  -1   6  -8   33.10    5.60
  -1  -6   8   29.80    5.30
   1   6   8   27.80    6.10
  -2   6   8   23.40    7.70
   2   6  -8   19.70    5.10
  -2   6   8   21.50    4.80
   2   6   8   18.30    4.10
  -2   6  -8   30.40    5.70
  -2  -6   8   21.20    5.20
   3   6  -8   20.40    5.90
  -3   6   8   24.40    8.80
  -3   6   8   22.40    5.40
   3   6   8   23.90    5.30
  -3  -6   8   32.80    5.80
  -3   6  -8   13.70    4.10
  -3   6  -8   16.90    7.20
   0   7   8   52.29    6.80
   0  -7   8   45.00    6.90
   0   7   8   44.10    9.10
   0   7  -8   44.80    8.00
  -1   7   8    5.00    3.10
   1   7  -8    4.20    3.70
   1   7   8   -4.20    3.50
  -1  -7   8    7.00    4.00
  -1   7  -8    3.10    3.20
   1   7   8    3.30    3.30
   0   0   9    1.00    1.40
   0   0  -9    0.80    1.40
  -1   0   9  337.27   12.20
   1   0  -9  331.37   12.70
   2   0  -9  481.95   17.60
  -2   0   9  429.36   16.20
  -3   0   9   40.00    5.70
   3   0  -9   39.30    6.20
  -4   0   9    2.50    2.90
   4   0  -9    0.70    3.40
  -5   0   9    8.10    4.90
   5   0  -9    9.70    5.40
   0   1  -9 1118.99   23.40
   0  -1  -9 1143.89   23.70
   0   1   9 1114.59   22.60
   0  -1   9 1099.79   21.70
  -1   1   9  236.18   10.70
   1   1  -9  231.68   10.50
   1  -1   9  240.38    6.70
   1  -1  -9  204.48   10.60
  -1   1  -9  241.08    7.70
  -1  -1   9  224.98    9.70
  -2   1   9  554.04   19.50
   2   1  -9  583.94   19.80
   2  -1  -9  554.74   20.40
  -2   1  -9  574.84   12.00
  -2  -1   9  563.54   18.20
  -3   1   9  409.66   18.20
   3   1  -9  399.36   18.20
   3  -1  -9  398.76   19.10
  -3  -1   9  392.66   16.60
   4   1  -9    2.20    2.90
  -4   1   9    2.80    3.50
   4  -1  -9   -3.10    2.90
  -4  -1   9    3.00    2.60
  -5   1   9   24.70    6.50
   5   1  -9   29.40    7.60
  -5  -1   9   29.50    6.70
   5  -1  -9   25.90    6.50
   0  -2   9  192.38    7.80
   0   2  -9  174.08    8.40
   0   2   9  188.08    8.50
   0  -2  -9  190.08    8.50
   1   2  -9  734.43   20.90
   1  -2   9  738.23   16.00
  -1   2   9  739.33   21.30
  -1   2  -9  711.93   16.80
  -1  -2   9  754.92   19.20
   1  -2  -9  721.33   21.40
  -2   2   9  555.04   20.30
   2   2  -9  567.84   20.10
   2  -2  -9  578.14   21.60
  -2  -2   9  585.44   18.50
  -2   2  -9  587.14   14.10
   3   2  -9  454.15   19.70
  -3   2   9  447.46   20.00
  -3   2  -9  419.06   11.80
  -3  -2   9  445.26   17.50
   3  -2  -9  442.26   20.60
  -3   2  -9  423.96   15.70
   4   2  -9   44.20    7.90
  -4   2   9   69.39    9.30
  -4  -2   9   43.90    6.20
  -4   2  -9   55.79    6.80
  -4   2  -9   47.70    4.20
  -5   2   9   36.90    8.30
   5   2  -9   43.60    9.00
   5  -2  -9   35.80    8.60
  -5  -2   9   51.19    7.90
  -5   2  -9   36.20    6.60
  -5   2  -9   36.00    4.50
   0  -3   9   43.30    4.10
   0   3  -9   43.90    4.90
   0   3   9   42.20    5.10
   1   3  -9   99.39    7.70
   1  -3   9  110.59    6.20
  -1   3   9  122.29    9.50
   1   3   9   93.49    6.10
  -1   3  -9  106.79    6.40
  -1  -3   9  108.49    6.90
   1   3   9  104.09    4.80
  -2   3   9  250.97   14.20
   2   3  -9  247.68   13.60
  -2  -3   9  213.38   10.80
   2  -3  -9  222.48   13.40
  -2   3  -9  221.38    9.10
   3   3  -9  318.27   17.10
  -3   3   9  324.47   17.70
   3  -3  -9  325.87   17.40
  -3  -3   9  331.07   14.90
  -3   3  -9  311.77   15.10
  -3   3  -9  313.47   11.30
   4   3  -9   34.70    7.40
  -4   3   9   40.40    7.80
  -4   3  -9   29.30    4.10
  -4  -3   9   29.40    6.40
  -4   3  -9   27.70    6.40
   5   3  -9   74.99   11.80
  -5   3   9   54.59   11.50
  -5  -3   9   50.39    7.90
  -5   3  -9   55.99    5.80
   5  -3  -9   64.09   11.60
  -5   3  -9   57.59    8.50
   0   4   9  332.07   11.50
   0   4   9  347.67   15.50
   0  -4   9  341.67   12.70
   0   4  -9  359.46   14.40
   1  -4   9  432.26   14.50
   1   4  -9  403.16   16.70
  -1   4   9  432.66   19.60
   1   4   9  437.56   15.80
   1   4   9  464.25   12.50
  -1  -4   9  441.06   15.10
  -1   4  -9  417.96   14.90
   2   4  -9  425.26   18.50
  -2   4   9  386.36   20.10
  -2  -4   9  410.06   15.60
  -2   4  -9  424.56   18.00
   2   4   9  415.96   11.80
   3   4  -9   59.49    8.20
  -3   4   9   64.99    9.60
  -3   4  -9   63.89    5.80
  -3   4  -9   54.39   12.10
  -3  -4   9   60.29    6.30
  -4   4   9   28.80    7.90
   4   4  -9   24.10    7.00
  -4  -4   9   16.60    4.60
  -4   4  -9   23.40    6.10
   0   5   9   57.39    7.60
   0   5  -9   66.09    6.90
   0   5   9   65.99    6.30
   0  -5   9   64.99    6.30
  -1   5   9  307.47   12.80
  -1   5   9  312.97   17.70
   1  -5   9  299.37   13.20
   1   5   9  296.57   11.10
  -1   5  -9  298.67   13.60
   1   5   9  286.67   14.10
  -1  -5   9  291.37   13.20
  -2   5   9   90.69   10.80
   2   5   9   91.19    6.30
  -2  -5   9   86.49    7.60
   3   5  -9  147.79   12.40
  -3   5   9  110.69   13.50
   3   5   9  123.29    7.60
  -3   5  -9  121.59   11.80
  -3  -5   9  108.09    8.90
   4   5  -9   36.40    9.10
  -4   5   9   25.20    8.70
  -4  -5   9   22.50    5.50
  -4   5  -9   22.70    7.80
  -4   5  -9   31.50    5.60
   0  -6   9  100.49    8.80
   0   6   9  103.49    7.50
   0   6   9   95.69   10.10
  -1   6   9    3.10    2.90
  -1   6   9    5.40    4.30
   1   6   9    1.20    1.60
   1   6   9    0.10    2.90
  -1   6  -9    0.50    2.20
  -1  -6   9   -2.20    1.30
  -2   6   9   25.60    5.80
   2   6  -9   22.40    6.10
  -2   6   9    4.10    5.00
  -2   6  -9   13.90    4.60
  -2  -6   9   19.70    4.90
   2   6   9   24.70    4.70
   3   6  -9   14.00    6.20
  -3   6   9   23.30    8.20
  -3   6   9   12.70    4.20
   3   6   9   14.50    4.40
  -3   6  -9    5.40    3.60
  -3   6  -9    0.50    5.90
  -3  -6   9    4.50    3.00
   0   7   9   72.39   11.10
   0   7   9   71.09    7.70
   0   7  -9   91.79   10.00
   0  -7   9   84.49    9.40
  -1   7   9   40.00   10.30
  -1   7   9   33.40    6.40
  -1  -7   9   19.10    4.90
   1   7   9   21.40    7.10
  -1   7  -9   15.60    7.10
   0   0 -10 1876.01   34.00
   1   0 -10  648.44   19.00
  -1   0  10  619.74   17.80
  -2   0  10    3.00    2.20
   2   0 -10    2.60    2.10
   3   0 -10    9.30    3.50
  -3   0  10    9.80    3.80
   4   0 -10   29.70    7.00
  -4   0  10   21.30    5.70
   5   0 -10   25.20    7.00
  -5   0  10   17.20    5.40
   0  -1 -10  190.98    8.60
   0  -1  10  189.48    7.50
   0   1 -10  176.68    8.30
   0   1  10  181.58    9.40
  -1   1  10  889.41   23.00
   1  -1  10  886.01   16.60
   1   1 -10  881.01   23.20
  -1   1 -10  905.51   18.60
  -1  -1  10  920.91   22.20
   1  -1 -10  894.81   23.80
   2   1 -10  495.95   18.70
  -2   1  10  519.85   18.80
   2  -1 -10  490.65   19.50
  -3   1  10  126.79   10.30
   3   1 -10  160.88   15.20
  -3  -1  10  157.28   10.40
   3  -1 -10  138.49   13.50
   4   1 -10  165.18   13.40
  -4   1  10  166.58   13.30
  -4  -1  10  139.79   11.30
  -5   1  10  115.39   12.00
   5   1 -10  109.09   13.20
   5  -1 -10  117.79   13.80
  -5  -1  10   97.19   10.30
   0   2 -10 1516.65   31.60
   0   2  10 1616.54   31.70
   0  -2  10 1548.55   29.50
   0  -2 -10 1639.34   31.30
  -1   2  10   60.19    5.90
   1   2 -10   67.19    6.40
   1  -2  10   61.49    4.10
   1  -2 -10   65.29    6.60
  -1  -2  10   67.39    5.60
  -1   2 -10   69.59    4.90
   2   2 -10  413.16   17.10
  -2   2  10  431.06   17.80
  -2   2 -10  418.46   11.70
   2  -2 -10  390.66   18.00
  -2  -2  10  419.76   15.70
   3   2 -10   94.89    9.70
  -3   2 -10  126.09    8.40
  -3   2 -10  110.59    5.70
   3  -2 -10   95.89    9.80
  -3  -2  10  103.69   10.90
   4   2 -10  196.08   14.90
  -4   2  10  205.88   15.30
  -4  -2  10  209.38   13.10
  -4   2 -10  202.98   11.60
  -4   2 -10  220.88    8.60
   5   2 -10   71.19   13.30
  -5   2  10   75.49   12.10
   5  -2 -10   73.89   10.90
  -5  -2  10   71.49    9.50
  -5   2 -10   78.89    5.80
   0   3  10  794.12   22.70
   0   3 -10  795.12   21.70
   0  -3  10  765.42   19.10
   1  -3  10  158.28    7.60
  -1   3  10  170.98   11.00
   1   3 -10  164.28   10.10
  -1   3 -10  171.08    8.50
   1   3  10  151.98    5.80
   1   3  10  169.48    8.40
  -1  -3  10  166.98    8.70
   2   3 -10    8.10    3.30
  -2   3  10   26.10    4.90
  -2  -3  10   10.30    3.00
   2  -3 -10   27.90    5.80
  -2   3 -10   12.80    2.70
  -3   3  10  187.38   13.70
   3   3 -10  172.78   12.60
  -3   3 -10  145.59   10.20
  -3  -3  10  169.28   10.70
   3  -3 -10  177.28   13.20
  -3   3 -10  166.28    8.10
  -4   3  10   50.69    9.40
   4   3 -10   40.40    7.80
  -4   3 -10   43.60    7.20
  -4  -3  10   37.50    6.70
  -4   3 -10   41.40    4.70
  -5   3  10    5.00    5.70
   5   3 -10    1.10    4.60
  -5   3 -10   -0.60    3.40
   5  -3 -10    5.10    5.90
  -5   3 -10   -1.00    1.80
   0  -4  10   68.79    5.80
   0   4 -10   78.19    7.20
   0   4  10   86.59    8.10
   0   4  10   73.69    5.20
  -1   4  10  407.26   19.00
   1   4 -10  389.16   16.90
   1  -4  10  424.56   14.40
   1   4  10  385.96   15.00
  -1  -4  10  396.16   21.40
   1   4  10  407.46   11.80
  -2   4  10  250.57   15.90
  -2   4 -10  246.68   11.10
  -2  -4  10  247.68   12.20
   2   4  10  245.58   10.60
  -3   4  10   99.79   11.40
   3   4 -10  105.49   11.00
  -3   4 -10   96.99    9.80
  -3  -4  10   97.79    8.30
  -3   4 -10   91.89    6.80
  -4   4  10   75.59   11.70
   4   4 -10   84.99   11.30
  -4  -4  10   61.49    7.80
  -4   4 -10   75.49    9.80
   0   5  10  129.19   10.60
   0  -5  10  133.99    9.00
   0   5 -10  133.89    9.90
   0   5  10  139.29    8.10
   1  -5  10   77.29    6.80
  -1   5  10   88.79    7.10
  -1   5  10   80.39    9.50
  -1  -5  10   79.79    7.00
   1   5  10  106.49    8.30
   1   5  10   75.09    5.80
  -2   5  10  113.59   11.60
   2   5  10  100.69    8.00
   2   5  10   91.09    6.30
  -2  -5  10   91.09    7.70
   3   5 -10    1.10    3.20
  -3   5  10   -1.50    3.50
  -3  -5  10    1.00    1.80
  -3   5 -10   -1.10    2.90
  -3   5 -10    1.90    2.60
   4   5 -10   75.79   11.10
  -4   5  10   57.59   11.60
  -4  -5  10   50.49    7.50
  -4   5 -10   57.69    7.10
  -4   5 -10   60.19   11.10
   0   6  10   -1.50    2.20
   0   6 -10   -1.60    2.20
   0   6  10    3.40    2.20
   0  -6  10    0.90    2.10
  -1   6  10   82.99   10.90
   1   6 -10   64.19    8.60
  -1   6  10   84.99    7.70
   1  -6  10   87.89    8.20
   1   6  10   87.09    8.60
   1   6  10   78.59    6.30
  -1   6 -10   70.29    8.00
  -1  -6  10   71.39    7.70
  -2   6  10   29.60    8.20
  -2   6  10   43.40   10.60
   2   6 -10   24.50    6.80
   2   6  10   24.50    5.80
   2   6  10   34.40    4.90
  -2  -6  10   28.20    5.90
  -2   6 -10   24.80    6.90
  -3   6  10   -6.60    5.20
   3   6 -10    9.60    7.20
  -3  -6  10    2.20    2.40
   3   6  10    2.20    4.10
   3   6  10   -1.10    2.30
  -3   6 -10    3.30    3.10
   0   7  10   14.70    6.20
   0  -7  10   24.90    6.00
   0   7  10   15.10    5.50
  -1   7  10   15.10    4.90
  -1   7  10    2.80    5.60
   1   7  10    9.40    5.30
  -1  -7  10   17.60    5.10
   1   7  10   16.00    4.80
   0   0 -11    6.90    2.00
   1   0 -11  186.08   10.00
  -1   0  11  172.88    9.10
  -2   0  11   63.29    6.70
   2   0 -11   58.69    7.20
  -3   0  11  128.39   10.40
   3   0 -11  126.29   10.60
  -4   0  11  310.47   17.50
  -5   0  11   14.40    5.70
   5   0 -11    9.10    4.90
   0   1  11 1629.84   30.90
   0  -1  11 1628.54   30.10
   0  -1 -11 1626.94   32.30
   0   1 -11 1633.84   32.20
  -1   1  11  549.35   17.70
   1   1 -11  558.14   18.20
   1  -1  11  564.24   12.30
  -1  -1  11  568.34   17.00
   1  -1 -11  593.34   18.90
  -1   1 -11  563.34   14.10
   2   1 -11  681.53   22.70
  -2   1  11  691.53   22.50
  -2  -1  11  684.83   21.20
   2  -1 -11  668.83   23.40
   3   1 -11   59.19    7.60
  -3   1  11   64.29    7.70
  -3  -1  11   56.99    6.60
   3  -1 -11   67.69    8.50
   4   1 -11  282.37   17.70
  -4   1  11  256.27   16.00
  -4  -1  11  271.87   15.70
   5   1 -11   56.69   13.60
  -5   1  11   55.39    9.60
  -5  -1  11   51.09    8.70
   5  -1 -11   61.99   13.70
   0   2  11    8.00    2.50
   0  -2  11    7.00    2.10
   0  -2 -11    5.90    2.40
   0   2 -11    7.60    2.60
  -1   2  11   55.99    5.80
   1  -2  11   51.79    3.90
   1   2 -11   55.29    6.20
  -1  -2  11   41.00    4.60
  -1   2 -11   43.60    4.30
   1  -2 -11   49.40    6.10
   2   2 -11  278.87   14.40
  -2   2  11  261.37   14.10
  -2   2 -11  272.67    9.30
   2  -2 -11  270.57   15.10
  -2  -2  11  293.17   13.10
  -3   2  11 1558.64   42.20
   3   2 -11 1609.34   42.30
  -3   2 -11 1574.54   28.80
   3  -2 -11 1578.74   43.80
  -3   2 -11 1621.24   34.50
  -3  -2  11 1533.75   38.00
  -4   2  11  144.99   12.60
   4   2 -11  171.18   14.10
  -4  -2  11  158.18   11.80
  -4   2 -11  164.18    7.20
   5   2 -11   16.80    7.70
  -5   2 -11   28.70    4.10
   5  -2 -11   16.60    7.10
  -5  -2  11   19.70    5.70
   0  -3  11  979.80   22.70
   0   3  11  994.80   26.10
   0   3 -11 1007.50   25.60
   1   3 -11  157.68   10.30
  -1   3  11  199.38   11.50
   1  -3  11  173.48    8.00
   1   3  11  189.28    8.90
   1   3  11  178.48    6.40
  -1  -3  11  162.78    8.90
  -1   3 -11  165.78    8.70
   2   3 -11   13.60    4.20
  -2   3  11    2.80    3.10
  -2   3 -11   14.60    3.10
   2  -3 -11    8.50    3.60
  -2  -3  11    9.10    2.70
  -3   3  11   60.09    8.60
  -3   3 -11   60.49    7.20
   3  -3 -11   74.99    9.40
  -3   3 -11   71.09    5.60
  -3  -3  11   59.19    6.80
  -4   3  11   18.80    6.10
   4   3 -11   16.20    6.00
  -4   3 -11   13.50    3.00
  -4   3 -11   12.20    4.70
  -4  -3  11   17.00    4.40
   5   3 -11   41.30    9.20
  -5   3  11   36.80    9.00
   5  -3 -11   31.60   12.10
  -5   3 -11   44.70    7.60
  -5  -3  11   39.80    7.30
  -5   3 -11   31.50    4.70
   0  -4  11   58.69    5.50
   0   4  11   58.29    5.00
   0   4  11   63.29    7.30
   0   4 -11   62.19    6.60
   1   4 -11   83.39    8.00
  -1   4  11   78.29    8.80
   1  -4  11   79.09    6.20
  -1   4 -11   88.29    7.00
  -1  -4  11   86.89    6.90
   1   4  11   79.39    7.00
   1   4  11   77.59    5.00
  -2   4  11  651.13   25.50
  -2  -4  11  613.54   20.40
  -2   4 -11  600.54   18.60
  -3   4  11   18.50    6.50
   3   4 -11   27.30    6.80
  -3   4 -11   25.30    4.20
  -3  -4  11   27.70    5.70
  -4   4  11  192.98   20.00
   4   4 -11  248.58   18.10
  -4  -4  11  199.78   13.40
  -4   4 -11  213.78   15.50
   0   5  11   54.19    5.00
   0   5  11   45.20    7.20
   0  -5  11   48.30    5.50
   1  -5  11  401.06   15.60
  -1   5  11  404.66   20.70
  -1   5  11  397.66   15.00
   1   5  11  418.16   17.70
  -1  -5  11  419.36   16.40
   1   5  11  388.46   13.00
  -2   5  11   13.70    5.00
   2   5  11   29.10    4.70
  -2  -5  11   30.60    5.10
  -3   5  11   17.50    6.70
   3   5 -11   30.20    7.40
  -3   5 -11   19.90    5.10
  -3  -5  11   21.80    5.00
   0  -6  11   28.70    5.70
   0   6 -11   35.70    6.50
   0   6  11   22.80    6.10
   0   6  11   31.40    4.80
  -1   6  11   88.19   11.80
   1   6 -11  107.79   12.60
  -1   6  11   91.59    8.00
   1  -6  11   78.49    8.00
   1   6  11   82.79    6.50
   1   6  11   71.99    8.40
  -1   6 -11   82.89    8.50
  -1  -6  11   81.19    8.20
  -2   6  11   19.00    7.30
  -2   6  11   24.50    6.00
   2   6 -11   25.50    6.90
   2   6  11   19.50    3.90
   2   6  11   29.80    5.50
  -2   6 -11   23.60    6.50
  -2  -6  11   24.80    5.70
   0   0  12 1074.79   22.70
   0   0 -12 1054.49   24.00
   1   0 -12   74.29    6.80
  -1   0  12   66.69    5.90
  -2   0  12   66.29    6.60
   2   0 -12   57.69    7.20
   3   0 -12   51.29    7.20
  -4   0  12   12.60    5.10
   5   0 -12   42.70    9.70
  -5   0  12   25.70    7.70
   0  -1  12  172.58    7.60
   0   1  12  168.88    7.90
   0   1 -12  149.49    8.40
   0  -1 -12  169.68    8.80
   1   1 -12   12.10    3.30
   1  -1  12   17.80    2.10
  -1   1  12   16.70    3.80
   1  -1 -12   19.70    4.50
  -1   1 -12   19.40    2.90
  -1  -1  12   24.10    3.80
   2   1 -12  383.26   17.20
  -2   1  12  384.46   16.90
   2  -1 -12  394.76   17.90
  -2  -1  12  381.36   15.70
  -3   1  12   27.60    6.00
   3   1 -12   42.90    7.00
  -3  -1  12   43.60    5.80
   3  -1 -12   39.70    7.30
  -4   1  12  137.59   12.30
  -4  -1  12  132.89   11.60
   5   1 -12    4.00    4.50
  -5   1  12    0.70    4.60
  -5  -1  12    3.60    4.00
   5  -1 -12    1.10    6.20
   0   2 -12  494.15   16.30
   0  -2  12  518.35   14.60
   0   2  12  501.95   15.50
   0  -2 -12  507.15   15.60
   1  -2  12  322.97   10.20
  -1   2  12  339.57   14.30
   1   2 -12  338.37   14.70
   1  -2 -12  350.96   15.30
  -1   2 -12  333.77   11.80
  -1  -2  12  337.97   13.00
  -2   2  12  250.27   14.10
   2   2 -12  265.67   17.00
  -2   2 -12  257.37    9.40
  -2  -2  12  252.57   12.60
   2  -2 -12  251.67   14.60
  -3   2  12   20.80    5.70
  -3   2 -12   36.10    3.70
   3  -2 -12   33.50    7.50
  -3  -2  12   33.50    5.30
  -3   2 -12   35.20    4.60
   4   2 -12   11.00    4.90
  -4   2  12    9.40    4.60
  -4  -2  12    9.30    4.30
   5   2 -12   46.60   11.00
  -5   2  12   51.99   10.70
  -5   2 -12   54.29    4.90
  -5  -2  12   66.19    9.10
   5  -2 -12   60.19   12.30
   0  -3  12   48.50    4.60
   0   3 -12   50.99    5.90
   0   3  12   47.60    5.40
   1   3 -12  270.47   13.90
  -1   3  12  283.67   14.00
   1  -3  12  258.07   10.10
  -1  -3  12  260.07   11.40
  -1   3 -12  260.67   11.40
   1  -3 -12  262.87   13.30
   1   3  12  274.17    8.10
  -2   3  12   -0.20    2.10
   2   3 -12    0.80    2.40
  -2  -3  12    0.90    1.40
  -2   3 -12    1.20    1.40
   2  -3 -12    3.20    3.30
  -3   3  12  139.49   12.50
  -3  -3  12  135.39    9.90
  -3   3 -12  140.69    7.70
   4   3 -12    6.70    5.10
  -4   3  12   -4.60    3.90
   4  -3 -12    8.10    3.80
  -4   3 -12    3.00    3.00
  -4  -3  12    5.80    3.80
  -4   3 -12    2.90    2.30
   5   3 -12   36.80   11.10
  -5   3  12   26.60    8.90
  -5   3 -12   44.00    5.20
  -5  -3  12   32.40    7.20
  -5   3 -12   27.90    8.30
   0   4  12   64.69    5.30
   0   4  12   54.09    6.90
   0   4 -12   51.59    6.30
   1   4 -12   98.99    8.80
   1  -4  12  101.89    7.00
  -1   4  12  108.79    9.80
   1   4  12  104.69    5.70
   1   4  12  108.19    8.10
  -1   4 -12  107.49    8.00
  -1  -4  12  113.19    7.90
  -2   4  12  350.06   18.70
  -2   4 -12  334.97   13.60
  -2  -4  12  338.57   14.80
   3   4 -12   29.40    7.60
  -3   4  12   22.60    6.70
  -3  -4  12   32.10    5.80
  -3   4 -12   29.90    4.50
   4   4 -12   83.29   12.00
  -4   4  12   68.09   12.00
  -4  -4  12   87.59   14.80
  -4   4 -12   85.79   10.10
   0  -5  12  158.78    9.70
   0   5  12  135.99    8.00
   0   5  12  168.88   12.30
  -1   5  12   94.79   10.30
   1  -5  12  106.19    7.80
  -1   5  12   99.79    7.40
  -1  -5  12   93.19    7.90
   1   5  12   81.49    8.00
   1   5  12   89.79    6.10
  -2   5  12  125.79   12.90
  -2  -5  12  122.69    9.20
   2   5  12  127.39    8.80
   3   5 -12   84.59   11.20
  -3   5  12   58.09   10.90
  -3  -5  12   83.09   12.60
  -3   5 -12   63.09    7.30
   0  -6  12   11.30    4.00
   0   6  12   10.80    5.10
   0   6  12    4.70    2.60
   0   6 -12   21.80    8.00
  -1   6  12   44.30    6.00
   1  -6  12   49.80    6.60
   1   6 -12   42.40    8.30
  -1   6  12   33.50    8.20
   1   6  12   42.60    7.30
   1   6  12   41.30    5.10
  -1  -6  12   54.19    6.90
  -2   6  12   40.20   10.80
   2   6 -12   52.39   10.40
  -2   6  12   69.19    7.60
   2   6  12   71.29    7.80
  -2  -6  12   62.59    7.70
   2   6  12   64.99    6.10
  -2   6 -12   70.99    8.60
   0   0 -13    6.80    2.20
   1   0 -13   15.60    3.80
  -1   0  13   11.50    3.10
  -2   0  13  498.85   19.00
   2   0 -13  507.25   20.20
  -3   0  13   29.00    6.20
   3   0 -13   44.10    7.30
  -4   0  13   36.60    7.00
  -5   0  13  102.29   13.70
   5   0 -13   89.89   14.50
   0  -1 -13   17.40    3.70
   0  -1  13   25.80    3.30
   0   1  13   21.90    3.50
   0   1 -13   22.10    3.80
   1  -1  13  212.58    7.10
  -1   1  13  203.98   10.80
   1   1 -13  211.28   11.50
   1  -1 -13  209.08   11.50
  -1  -1  13  203.68   10.30
  -1   1 -13  199.08    8.70
   2   1 -13  318.57   16.10
  -2   1  13  321.77   15.50
  -2  -1  13  306.47   14.30
   2  -1 -13  341.97   16.80
   3   1 -13   35.30    6.60
  -3   1  13   36.50    6.50
  -3  -1  13   34.50    5.60
   3  -1 -13   28.40    6.80
  -4   1  13    3.70    3.40
  -4  -1  13    2.00    2.00
   5   1 -13   18.20    8.00
  -5   1  13   13.60    6.70
   5  -1 -13   10.10    6.30
  -5  -1  13    8.30    5.00
   0  -2  13   35.10    3.80
   0  -2 -13   38.40    4.60
   0   2  13   34.70    4.50
   0   2 -13   31.60    4.40
  -1   2  13    4.20    2.50
   1   2 -13   13.70    3.40
   1  -2  13    6.40    1.80
  -1  -2  13    6.30    2.10
   1  -2 -13    5.40    3.10
  -1   2 -13    9.90    2.60
   2   2 -13  696.43   24.80
   2  -2  13  698.93   16.20
  -2   2  13  702.23   24.60
   2  -2 -13  673.93   28.30
  -2   2 -13  672.53   17.30
  -2  -2  13  672.43   22.00
  -3   2  13  261.47   16.30
  -3  -2  13  264.67   14.50
  -3   2 -13  270.17   12.00
  -3   2 -13  258.17    9.40
   3  -2 -13  274.47   17.70
  -4   2  13    2.70    3.50
   4   2 -13    2.60    3.90
  -4  -2  13    6.20    4.10
   5   2 -13    6.20    5.70
  -5   2  13   10.70    6.00
   5  -2 -13    9.20    7.50
  -5  -2  13   -0.40    3.60
   0  -3  13   24.50    3.60
   0   3 -13   27.60    4.60
   0   3  13   33.30    4.90
  -1   3  13    6.80    3.20
   1   3 -13    3.70    3.00
   1  -3  13    7.10    2.30
   1  -3 -13    6.00    3.10
  -1   3 -13    6.20    2.30
  -1  -3  13    1.30    1.90
  -2   3  13  150.58   13.50
   2   3 -13  154.88   11.90
  -2  -3  13  153.98   10.00
  -2   3 -13  137.39    8.00
   2  -3 -13  154.18   12.10
  -3   3  13   12.50    4.80
  -3  -3  13    7.50    3.00
  -3   3 -13    9.80    2.60
  -4   3  13   20.60    7.10
  -4  -3  13   18.20    5.40
   4  -3 -13   23.10   10.60
  -4   3 -13   25.10    6.10
  -4   3 -13   25.90    4.50
   0   4  13    3.20    1.60
   0   4  13    3.10    2.50
   0   4 -13    4.00    2.60
   0  -4  13    0.30    1.40
  -1   4  13   60.79    7.80
   1   4 -13   61.39    7.90
   1   4  13   57.49    4.40
  -1  -4  13   48.10    5.50
  -1   4 -13   67.79    6.60
   1   4  13   58.39    6.20
  -2   4  13  936.71   32.00
  -2   4 -13  929.21   25.10
  -2  -4  13  940.21   26.90
   3   4 -13   31.70    7.70
  -3   4  13   26.60    6.60
  -3   4 -13   37.30    5.10
  -3  -4  13   31.80    5.80
   4   4 -13   29.40    8.70
  -4   4  13   46.20   10.20
  -4   4 -13   35.70    8.20
  -4  -4  13   39.80    7.30
   0  -5  13   58.19    5.90
   0   5  13   62.59    8.30
   0   5  13   54.39    5.30
  -1   5  13   -0.70    3.10
   1   5 -13    5.10    3.60
   1  -5  13    7.00    2.50
  -1   5  13    8.50    3.30
  -1  -5  13    3.80    2.70
   1   5  13    7.90    2.80
   1   5  13    6.40    2.10
  -2   5  13  177.18   14.70
   2   5 -13  191.58   15.00
  -2  -5  13  209.08   12.20
   3   5 -13    5.50    4.90
  -3   5  13    0.00    8.00
  -3   5 -13    8.30    3.30
  -3  -5  13    3.80    3.00
   0   6 -13   34.30    7.80
   0   6  13   27.50    4.80
   0   6  13   45.10    7.70
   0  -6  13   26.60    5.80
   1   6 -13    2.20    4.00
  -1   6  13   -3.60    4.60
  -1   6  13    2.60    2.60
   1  -6  13    5.00    3.00
   1   6  13    3.30    2.30
  -1   6 -13    7.80    3.80
   1   6  13    9.70    3.80
  -1  -6  13    3.90    3.20
  -2   6  13   31.60    6.80
  -2   6  13   17.70    6.40
   2   6  13   19.50    4.30
  -2   6 -13   17.70    5.10
   2   6  13   18.40    4.90
  -2  -6  13   28.90    5.90
   0   0 -14  277.17   11.60
   0   0  14  289.37   10.80
  -1   0  14   78.29    6.60
   1   0 -14   56.39    6.40
  -2   0  14   96.99    8.60
   2   0 -14  101.99    9.40
   3   0 -14   -0.80    3.10
  -3   0  14    0.40    2.60
  -4   0  14  301.77   17.90
   5   0 -14    8.40    7.00
  -5   0  14    7.50    5.60
   0  -1  14  381.56   12.50
   0   1 -14  387.16   14.40
   0   1  14  399.16   13.20
   0  -1 -14  362.86   14.00
  -1   1  14   78.09    7.00
   1   1 -14  111.89    8.80
   1  -1  14  103.39    5.10
   1  -1 -14  114.49    8.90
  -1  -1  14   98.79    7.30
  -1   1 -14  102.29    6.50
  -2   1  14  180.88   11.70
   2   1 -14  186.08   14.70
   2  -1 -14  179.88   12.90
  -2  -1  14  174.98   10.80
  -3   1  14   66.59    8.10
   3   1 -14   46.10    8.00
   3  -1 -14   62.19    9.40
  -3  -1  14   62.49    7.40
  -4   1  14   40.60    8.60
  -4  -1  14   42.20    7.60
   5   1 -14   15.10    7.50
  -5  -1  14   11.10    5.80
   5  -1 -14   15.50    7.20
   0   2  14  167.48    8.90
   0   2 -14  152.68    9.30
   0  -2 -14  164.88    9.10
   0  -2  14  168.58    8.20
  -1   2  14  246.38   12.80
   1  -2  14  229.68    8.80
   1   2 -14  255.57   13.50
  -1   2 -14  265.67   11.10
  -1  -2  14  260.27   11.70
   1  -2 -14  226.88   13.10
   2  -2  14  530.85   14.00
   2   2 -14  577.24   23.00
  -2   2  14  601.14   22.70
   2  -2 -14  593.34   24.00
  -2   2 -14  592.94   16.30
  -2  -2  14  572.54   23.80
  -3   2  14  204.48   14.20
  -3  -2  14  191.58   12.50
  -3   2 -14  165.48    7.60
  -3   2 -14  183.18    9.80
   4   2 -14   37.60    8.70
  -4   2  14   42.20    8.80
  -4  -2  14   45.30    7.40
  -5   2  14   24.90    7.90
  -5  -2  14   35.50    7.50
   0  -3  14   57.89    5.20
   0   3 -14   62.69    6.70
   0   3  14   73.59    6.70
   1   3 -14    0.40    2.30
  -1   3  14   -1.60    1.90
   1  -3  14   -0.30    1.00
  -1  -3  14    2.30    2.20
  -1   3 -14    1.00    1.80
   1  -3 -14   -1.70    1.80
   2   3 -14  245.58   15.20
  -2   3  14  278.27   16.10
   2  -3  14  260.67   10.40
   2  -3 -14  254.77   15.40
  -2   3 -14  255.97   11.30
  -2  -3  14  253.47   13.10
  -3   3  14   70.89    9.50
  -3   3 -14   98.59    6.80
  -3  -3  14   86.39    8.70
  -4   3  14  146.39   15.80
   4   3 -14  131.59   13.90
  -4   3 -14  120.99    7.60
  -4   3 -14  101.79   10.00
  -4  -3  14  105.89   11.30
   4  -3 -14  109.99   13.30
   0   4 -14   15.50    4.40
   0  -4  14   19.00    3.70
   1  -4  14  235.88   11.00
  -1   4  14  236.78   17.50
  -1  -4  14  249.28   12.30
   1   4  14  237.38   11.50
   1   4  14  257.57    9.00
  -1   4 -14  242.38   12.90
  -2   4  14   12.30    4.90
   2   4 -14    2.00    2.60
  -2   4 -14   25.20    4.60
  -2  -4  14   26.80    5.60
  -3   4  14   14.10    4.80
   3   4 -14    9.40    5.50
  -3  -4  14   24.80    5.60
  -3   4 -14    8.00    3.10
   4   4 -14   63.49   16.90
  -4   4  14   52.79   11.30
  -4   4 -14   46.50    8.90
  -4  -4  14   53.19    8.70
   0  -5  14    8.10    3.10
   0   5 -14   10.50    3.90
   0   5  14    9.50    2.90
   0   5  14    3.60    6.10
   1   5 -14  131.99   11.90
   1  -5  14  115.39    8.50
  -1   5  14  124.29   11.70
  -1  -5  14  112.09    8.90
   1   5  14  125.09    7.10
   1   5  14  111.89    9.50
   2   5 -14   51.49    9.50
  -2   5  14   48.00    9.30
  -2  -5  14   53.29    7.00
  -2   5 -14   48.10    6.50
  -3   5  14   27.70    7.90
   3   5 -14   47.20   10.50
  -3  -5  14   38.10    6.80
  -3   5 -14   35.20    6.60
   0   6 -14    1.20    4.20
   0   6  14   10.70    4.70
   0   6  14    7.70    3.10
   0  -6  14    1.90    4.80
  -1   6  14   16.00    4.60
  -1   6  14   13.90    6.00
   1  -6  14   13.10    5.30
   1   6 -14   21.90    5.90
  -1   6 -14   26.00    6.80
   1   6  14   20.70    4.30
   1   6  14   29.50    6.70
  -1  -6  14   11.70    4.10
   0   0 -15    3.30    2.10
   0   0  15    3.10    1.60
   1   0 -15  200.18   11.70
  -1   0  15  190.38   10.40
  -2   0  15  245.48   13.70
   2   0 -15  243.08   14.50
  -3   0  15   15.20    5.00
   3   0 -15   18.90    5.50
  -4   0  15   28.70    7.50
   4   0 -15    5.10    6.60
  -5   0  15  154.28   15.20
   0   1  15  344.17   12.50
   0  -1 -15  357.16   14.20
   0   1 -15  333.97   13.80
   0  -1  15  344.67   12.10
   1  -1  15  318.97    9.60
  -1   1  15  291.27   13.50
   1   1 -15  327.57   15.30
   1  -1 -15  311.57   15.10
  -1  -1  15  333.37   13.70
  -1   1 -15  312.67   11.80
   2   1 -15  157.78   11.90
  -2   1  15  146.09   10.60
  -2  -1  15  155.48   10.60
   2  -1 -15  160.58   12.50
   3   1 -15    3.00    4.20
  -3   1  15   39.30    6.70
  -3  -1  15   31.50    6.10
   4   1 -15  101.79   13.20
  -4   1  15   85.69   11.00
  -4  -1  15   88.89   10.30
  -5   1  15   17.40    6.40
  -5  -1  15   17.30    6.00
   0  -2  15 1166.08   25.90
   0  -2 -15 1131.69   27.60
   0   2  15 1177.88   27.50
   0   2 -15 1152.08   29.50
   1   2 -15  170.18   11.50
   1  -2  15  160.48    7.40
  -1   2  15  177.58   10.90
   1  -2 -15  183.98   11.90
  -1  -2  15  174.38    9.80
  -1   2 -15  169.68    9.20
   2   2 -15  218.28   14.50
  -2   2  15  282.07   23.20
   2  -2  15  235.58    8.60
   2  -2 -15  238.88   15.30
  -2  -2  15  241.08   13.10
  -2   2 -15  243.88   10.20
  -3   2  15  373.96   20.00
  -3  -2  15  390.66   18.40
   4   2 -15   69.19   12.00
  -4   2  15   57.09   10.40
   4  -2 -15   41.00   15.50
  -4  -2  15   60.09    8.60
   0  -3  15   16.80    3.20
   0   3  15   15.20    4.00
   0   3 -15   16.50    4.50
  -1   3  15    5.40    2.80
   1  -3  15   10.20    2.80
   1   3 -15    9.50    3.90
   1  -3 -15    6.30    3.70
  -1   3 -15    4.90    2.60
  -1  -3  15    3.20    2.40
  -2   3  15  106.59   10.50
   2  -3  15  105.69    6.40
   2  -3 -15   90.29    9.90
  -2   3 -15   99.49    7.30
  -2  -3  15  101.09    8.40
  -3   3  15  511.95   24.70
  -3  -3  15  502.05   20.90
  -3   3 -15  501.45   16.20
   3  -3 -15  515.45   24.70
  -4   3  15  105.29   13.80
   4   3 -15  106.59   13.60
  -4   3 -15  110.19   10.00
  -4   3 -15  122.69    7.70
  -4  -3  15  122.89   11.30
   4  -3 -15  180.08   16.80
   0  -4  15  350.86   14.10
   0   4 -15  331.57   16.40
   0   4  15  338.47   15.60
  -1   4  15   24.10    5.30
   1  -4  15   19.50    3.90
   1   4  15   27.40    4.70
  -1   4 -15   21.60    4.70
  -1  -4  15   31.20    4.80
  -2   4  15  105.19   11.10
  -2   4 -15   91.29    7.80
  -2  -4  15  105.19    9.00
  -3   4  15   74.99   11.10
   3   4 -15   64.29    9.80
  -3   4 -15   51.89    6.20
  -3  -4  15   53.09    7.70
   0   5 -15   80.29    9.10
   0  -5  15  103.49    8.40
   0   5  15  100.89    7.00
   0   5  15   89.59    9.00
  -1   5  15  206.48   14.30
   1  -5  15  220.28   12.00
   1   5 -15  216.58   14.90
  -1  -5  15  226.78   12.50
   1   5  15  217.58   12.40
  -1   5 -15  200.58   13.30
   1   5  15  213.48    9.20
   2   5 -15    0.00    4.10
  -2   5  15    1.90    4.50
  -2   5 -15    3.30    3.40
  -3   5  15    3.60    5.20
  -3  -5  15   13.00    5.20
  -3   5 -15   11.00    4.50
   0   6 -15   -1.70    3.20
   0  -6  15   -0.70    2.90
   0   6  15   -0.20    2.40
   0   6  15   -2.50    3.90
  -1   6  15   13.10    5.30
  -1   6  15   16.20    4.60
   1  -6  15   15.40    4.60
   1   6 -15   19.50   10.10
   1   6  15   12.70    5.20
  -1   6 -15   23.40    6.70
  -1  -6  15   13.80    4.60
   1   6  15   15.90    3.40
   0   0 -16  142.79    8.90
   0   0  16  143.79    7.80
  -1   0  16  102.19    7.60
   1   0 -16   91.19    8.40
   2   0 -16  109.29   10.20
  -2   0  16  102.09   10.70
  -3   0  16  396.26   19.20
  -4   0  16   25.90    7.20
   4   0 -16   29.60    9.90
   0  -1  16  335.77   12.30
   0  -1 -16  347.17   14.30
   0   1 -16  356.16   14.60
   0   1  16  331.47   12.60
  -1   1  16  160.88   10.20
   1  -1  16  158.28    6.80
   1   1 -16  179.28   11.40
  -1  -1  16  170.68   10.00
   1  -1 -16  159.68   11.20
  -1   1 -16  177.38    8.90
   2   1 -16  153.78   12.10
  -2   1  16  174.68   16.80
   2  -1 -16  147.49   12.30
  -2  -1  16  182.28   11.50
  -3   1  16   12.80    4.90
  -3  -1  16    8.30    3.80
   4   1 -16  125.59   17.20
  -4   1  16  104.89   12.70
  -4  -1  16  111.09   11.50
   4  -1 -16   69.69   21.30
   0   2 -16    3.80    2.70
   0  -2 -16    2.60    2.60
   0   2  16    3.80    2.30
   0  -2  16    6.60    2.40
   1   2 -16  151.28   11.00
   1  -2  16  153.88    7.30
  -1   2  16  153.18   10.40
  -1   2 -16  149.88    9.20
   1  -2 -16  127.89   10.50
  -1  -2  16  158.88    9.60
   2  -2  16   46.20    4.00
   2   2 -16   53.19    8.00
  -2   2  16   39.90    6.80
  -2  -2  16   38.00    5.80
  -2   2 -16   41.30    4.70
   2  -2 -16   54.49    8.20
   3   2 -16   -2.40    2.50
  -3   2  16    8.70    4.40
  -3  -2  16    6.60    3.80
   3  -2 -16    0.40    7.40
   4   2 -16   -2.20    3.80
  -4   2  16   -3.30    3.60
   4  -2 -16    6.50    5.50
   0   3 -16    2.80    3.10
   0   3  16   12.20    3.60
   0  -3  16    3.70    2.00
  -1   3  16   16.00    4.60
   1  -3  16   12.80    2.90
   1   3 -16   19.10    5.10
   1  -3 -16   14.90    5.80
  -1  -3  16   18.00    4.10
  -1   3 -16   16.60    3.80
   2  -3  16  148.09    8.00
  -2   3  16  154.48   12.50
  -2   3 -16  158.18    9.50
  -2  -3  16  162.58   10.80
  -3   3  16  119.79   12.50
  -3  -3  16  134.09   10.80
   3  -3 -16  132.09   13.50
  -3   3 -16  131.49    8.40
   4   3 -16  180.98   18.40
  -4   3  16  212.38   17.40
   4  -3 -16  238.38   19.90
  -4   3 -16  200.98   13.20
  -4  -3  16  215.08   15.10
   0  -4  16  291.37   13.00
   0   4  16  274.37   14.00
   1  -4  16    7.00    2.00
  -1   4  16   -1.80    3.00
  -1  -4  16    4.90    2.30
   1   4  16    0.10    1.30
   1   4  16    2.40    1.90
  -1   4 -16    6.70    3.00
  -2   4  16  119.99   11.60
   2   4 -16  128.89   12.50
  -2  -4  16  111.79    9.70
  -2   4 -16  106.69    8.80
   3   4 -16   85.29   11.50
  -3   4  16   76.39   11.30
  -3  -4  16   98.29    9.70
  -3   4 -16   80.99    7.90
   0  -5  16    9.00    3.70
   0   5  16    6.70    2.80
   0   5  16   13.90    4.80
   0   5 -16   13.00    4.40
   1  -5  16  243.98   12.70
   1   5 -16  256.27   25.00
  -1   5  16  239.88   15.80
   1   5  16  247.18   13.10
  -1  -5  16  242.08   13.40
  -1   5 -16  238.68   14.70
   1   5  16  247.88   10.00
  -2   5  16   -0.20    3.80
   2   5 -16   -3.70    3.60
  -2   5 -16    1.30    2.90
  -2  -5  16   -0.80    2.40
   0   6  16   27.50    5.30
   0   6  16   21.90    5.70
   0  -6  16   22.90    5.60
   0   6 -16   10.80    6.30
   0   0  17    3.80    1.90
   0   0 -17    3.90    2.70
  -1   0  17  155.78    9.90
   1   0 -17  160.78   11.10
  -2   0  17   36.70    6.10
   2   0 -17   49.20    7.30
  -3   0  17   44.10    7.00
  -4   0  17    1.20    3.40
   4   0 -17   -0.80    4.30
   0  -1 -17   90.49    7.80
   0   1 -17   78.89    7.30
   0   1  17   71.59    6.10
   0  -1  17   88.29    6.30
  -1   1  17  411.86   16.60
   1  -1  17  422.76   11.90
   1   1 -17  405.16   18.40
  -1  -1  17  419.36   16.30
   1  -1 -17  411.46   18.60
  -1   1 -17  418.56   14.90
   2   1 -17  406.06   20.00
  -2   1  17  417.46   18.70
  -2  -1  17  440.56   18.40
   2  -1 -17  383.56   19.90
   3   1 -17   76.49   10.80
  -3   1  17   94.19   10.10
   3  -1 -17   65.59   13.60
  -3  -1  17   74.89    8.80
  -4   1  17   17.40    7.10
   4   1 -17   33.80    7.80
   4  -1 -17    8.20    5.40
   0   2 -17   61.19    6.90
   0  -2 -17   55.59    6.30
   0  -2  17   55.79    5.40
   0   2  17   61.79    5.90
  -1   2  17   36.30    5.90
   1  -2  17   28.30    3.40
   1   2 -17   23.20    5.40
   1  -2 -17   18.10    4.70
  -1   2 -17   23.30    4.80
   2  -2  17   26.10    3.30
  -2   2  17   22.50    5.40
  -2  -2  17   32.70    5.30
   2  -2 -17   28.50    7.10
  -2   2 -17   26.20    4.40
  -3   2  17    8.40    4.50
   3   2 -17    9.10    5.10
   3  -2 -17   16.60    5.20
  -3  -2  17    9.90    4.00
  -4   2  17   15.00    6.20
   4   2 -17    1.80    5.40
   4  -2 -17   36.80   10.10
  -4  -2  17    9.30    4.30
   0   3 -17   61.69    7.50
   0  -3  17   56.49    5.60
   0   3  17   70.39    6.90
   1  -3  17   18.80    3.60
  -1   3  17   20.40    5.20
   1   3 -17   18.80    5.60
  -1   3 -17   23.90    4.80
   1  -3 -17   29.50    5.90
  -1  -3  17   22.70    4.40
   2  -3  17    6.60    2.10
   2   3 -17    5.70    3.80
  -2   3  17    1.90    3.10
  -2  -3  17    4.00    2.50
   2  -3 -17   -0.60    3.60
  -2   3 -17    4.40    3.10
   3   3 -17   90.49   12.90
  -3   3  17   84.89   10.60
   3  -3 -17  100.09   12.00
  -3  -3  17   81.59    9.20
  -3   3 -17   76.59    7.20
  -4   3  17   12.00    5.70
  -4  -3  17   11.40    5.00
   0  -4  17  113.79    8.00
   0   4  17  100.49    8.70
   1  -4  17  150.78    9.40
   1   4 -17  161.38   13.50
  -1   4  17  164.98   12.20
  -1  -4  17  162.48   10.50
   2  -4  17  139.99    8.80
  -2   4  17  169.98   14.00
   2   4 -17  141.39   16.90
  -2  -4  17  155.68   11.40
   3   4 -17   21.30    7.20
  -3   4  17    9.70    6.00
  -3   4 -17   -2.60    2.60
  -3  -4  17    7.30    3.90
   3  -4 -17    3.70    7.30
   0   5  17  140.29   11.10
   0   5  17  138.99    8.50
   0  -5  17  140.49   10.00
   0   5 -17  137.19   12.50
   1  -5  17   79.49    7.80
  -1   5  17   91.79   10.40
   1   5 -17   83.69   11.40
   1   5  17   78.99    7.80
  -1  -5  17   66.69    8.00
  -1   5 -17   68.19    8.90
   1   5  17   76.59    5.80
  -2   5  17   31.00    8.20
   2   5 -17   37.70    9.80
  -2  -5  17   41.80    6.90
  -2   5 -17   38.20    7.90
   0   0  18  176.18    9.20
   0   0 -18  174.18   10.50
   1   0 -18   -4.30    1.70
  -1   0  18    3.40    2.40
  -2   0  18  233.68   13.80
   2   0 -18  239.28   15.40
  -3   0  18  135.39   12.00
   3   0 -18  122.59   13.20
   4   0 -18   17.80    7.10
  -4   0  18   20.20    6.70
   0   1 -18   77.99    7.60
   0  -1  18   88.39    6.40
   0   1  18   94.79    6.80
   0  -1 -18   81.69    7.50
  -1   1  18  237.48   12.70
   1   1 -18  231.98   14.10
   1  -1  18  248.38    8.90
  -1   1 -18  241.48   11.50
  -1  -1  18  232.68   12.30
   1  -1 -18  229.08   14.10
  -2   1  18  251.67   14.70
  -2  -1  18  250.97   13.90
   2  -1 -18  224.88   15.70
  -3   1  18   71.09   10.00
   3   1 -18   58.49    9.80
   3  -1 -18   64.09   10.50
  -3  -1  18   65.49    8.50
  -4   1  18   -3.30    4.30
   4   1 -18    1.70    5.90
  -4  -1  18    9.60    4.90
   4  -1 -18    6.90    6.40
   0   2  18   20.80    4.40
   0   2 -18   30.00    6.80
   0  -2  18   29.40    3.90
   0  -2 -18   23.30    5.10
   1  -2  18  165.88    7.90
  -1   2  18  154.48   10.60
   1   2 -18  149.39   11.60
  -1  -2  18  149.49    9.70
  -1   2 -18  169.98   10.20
  -2   2  18   28.30    6.00
   2  -2  18   26.70    3.10
  -2   2 -18   23.00    4.50
  -2  -2  18   22.80    4.80
  -3   2  18   88.69   10.40
   3   2 -18   83.89   12.00
   3  -2 -18  107.79   13.30
  -3  -2  18   93.49   10.10
  -4   2  18   81.89   11.90
  -4  -2  18   92.29   11.60
   4  -2 -18  109.59   16.70
   0  -3  18    5.30    2.40
   0   3  18    4.90    2.90
   1  -3  18  125.09    7.70
  -1   3  18  102.59   13.00
  -1  -3  18  101.79    8.30
  -1   3 -18  115.99    9.30
   1  -3 -18  125.89   10.40
   2   3 -18   29.10    7.70
   2  -3  18   19.50    3.60
  -2   3  18   16.70    5.50
  -2  -3  18   24.40    5.20
  -3   3  18  256.87   18.00
   3   3 -18  251.77   18.80
   3  -3 -18  245.98   22.20
  -3   3 -18  234.88   11.80
   0  -4  18    2.70    2.40
   0   4  18   -1.00    2.30
   1   4 -18   54.79    9.20
  -1   4  18   44.20    7.30
   1  -4  18   54.69    5.70
  -1  -4  18   41.60    6.00
   2   4 -18    2.00    5.70
   2  -4  18    0.00    1.60
  -2   4  18    0.10    3.70
  -2  -4  18   -1.70    2.60
  -2   4 -18   -3.20    2.20
  -3   4  18   31.00    8.20
  -3  -4  18   44.00    7.80
   3  -4 -18   34.80   10.50
   0   5  18   -6.20    2.60
   0  -5  18   -1.50    2.30
   0   5 -18    1.30    4.40
   0   5  18   -2.20    2.00
  -1   5  18   87.49   10.90
   1  -5  18   80.79    8.10
   1   5 -18   97.09   12.50
  -1   5 -18   85.69   10.30
   1   5  18   85.89    6.20
   1   5  18   95.39    8.90
  -1  -5  18   89.69    8.80
   0   0 -19    1.60    2.70
   0   0  19    2.30    1.50
  -1   0  19  173.18   10.70
   1   0 -19  170.88   12.10
  -2   0  19   32.10    5.90
   3   0 -19    8.80    5.20
  -3   0  19    1.10    3.10
  -4   0  19   -2.30    3.20
   4   0 -19    2.70    6.60
   0   1 -19    3.40    3.20
   0   1  19    7.20    2.70
   0  -1  19    2.90    1.80
   0  -1 -19    6.40    3.80
  -1   1  19  288.17   14.30
   1   1 -19  277.87   15.50
   1  -1  19  285.07    9.90
  -1  -1  19  255.47   16.10
  -1   1 -19  275.97   12.70
   1  -1 -19  289.17   16.90
  -2   1  19   44.20    6.70
  -2  -1  19   32.80    5.60
  -3   1  19   50.19    8.50
   3   1 -19   47.50   10.00
   3  -1 -19   49.70   11.40
  -3  -1  19   51.29    8.10
  -4   1  19   67.29   11.10
  -4  -1  19   93.19   11.90
   4  -1 -19   65.09   16.80
   0   2  19   -2.20    1.80
   0   2 -19   -0.30    2.40
   0  -2 -19   -4.80    1.90
   0  -2  19    0.30    1.90
   1   2 -19   35.60    8.00
   1  -2  19   29.30    3.70
  -1   2  19   32.40    5.90
  -1   2 -19   27.50    5.20
  -1  -2  19   35.50    5.00
   1  -2 -19   21.10    5.30
   2  -2  19   18.80    3.00
  -2   2  19   16.80    5.20
   2   2 -19   20.10    6.70
  -2  -2  19   17.90    5.00
  -2   2 -19   24.10    4.90
   3   2 -19   76.69   11.70
  -3   2  19   56.69    9.60
  -3  -2  19   93.29   10.00
   3  -2 -19   61.79   11.20
   0   3  19   62.19    6.70
   0  -3  19   57.99    5.90
   0   3 -19   56.39    7.70
  -1   3  19  158.98   12.30
   1  -3  19  159.78    8.80
   1  -3 -19  167.28   12.30
  -1   3 -19  156.98   11.10
  -1  -3  19  174.18   10.80
   2  -3  19  188.88    9.10
  -2   3  19  199.48   14.90
   2   3 -19  190.78   15.40
  -2  -3  19  188.08   12.30
   2  -3 -19  182.18   14.90
  -2   3 -19  198.68   11.60
  -3   3  19   85.29   14.90
   3   3 -19   87.09   12.80
  -3  -3  19   77.09    9.00
   3  -3 -19  110.89   12.80
  -3   3 -19  101.89    8.30
   0  -4  19   12.00    3.80
   0   4 -19    4.10    3.70
   0   4  19    7.90    4.20
   1   4 -19   48.00    8.70
  -1   4  19   48.30    7.80
   1  -4  19   51.69    5.90
  -1  -4  19   39.20    6.00
  -2   4  19   -0.30    4.60
   2   4 -19    3.20    4.40
   2  -4  19    3.30    2.20
  -2  -4  19   -3.10    2.00
   0   5 -19   40.80    8.90
   0   5  19   23.60    5.20
   0   5  19   17.40    3.90
  -1   5  19   29.20    7.30
   1  -5  19   26.30    5.80
   1   5 -19   30.60    8.70
  -1  -5  19   19.70    4.80
  -1   5 -19   26.60    7.00
   0   0  20  692.63   19.90
   0   0 -20  654.03   22.30
   1   0 -20  196.28   13.20
  -1   0  20  245.78   20.20
  -2   0  20    5.90    2.80
  -3   0  20   74.69    9.40
   3   0 -20   93.89   15.20
   0  -1 -20    4.70    3.80
   0   1 -20    5.80    3.50
   0   1  20    6.60    2.50
   0  -1  20    4.40    1.90
   1  -1  20    9.30    2.30
   1   1 -20    7.20    3.30
  -1   1  20   10.00    4.20
   1  -1 -20   11.30    4.80
  -1   1 -20   11.60    3.90
  -1  -1  20    9.40    3.70
  -2   1  20   69.99    8.50
  -2  -1  20   78.39    8.40
  -3   1  20   45.80    8.70
  -3  -1  20   34.10    7.00
   3  -1 -20   68.19   15.70
   0   2  20   68.89    6.80
   0  -2  20   58.99    6.50
   0  -2 -20   77.39    7.90
   0   2 -20   56.69    7.60
   1  -2  20   57.09    4.90
  -1   2  20   48.80    7.00
   1  -2 -20   42.70    8.30
  -1   2 -20   46.80    6.50
  -1  -2  20   52.89    6.20
  -2   2  20   11.80    4.50
   2   2 -20   14.30    5.10
   2  -2  20   16.20    2.80
  -2  -2  20   12.30    4.20
  -2   2 -20   17.80    4.70
  -3   2  20  157.98   14.30
   3   2 -20  171.88   17.10
   3  -2 -20  177.58   16.90
  -3  -2  20  145.19   12.50
   0  -3  20  149.29    9.00
   0   3  20  154.18   10.40
   1   3 -20  166.28   13.90
  -1   3  20  142.79   11.20
   1  -3  20  158.88    8.70
   1  -3 -20  160.88   12.40
  -1  -3  20  151.28   10.50
  -1   3 -20  167.38   11.80
  -2   3  20   63.99    9.60
   2  -3  20   44.80    4.80
   2   3 -20   51.09   11.90
  -2   3 -20   50.49    7.20
   2  -3 -20   74.59   11.10
  -2  -3  20   50.89    7.40
   3  -3 -20   32.60    9.10
  -3   3 -20   30.00    6.80
  -3  -3  20   39.40    7.40
   0   4  20    5.40    3.30
   0   4 -20    4.00    3.90
   0  -4  20   -1.60    2.30
   1   4 -20   29.00    7.80
  -1   4  20   25.60    5.70
   1  -4  20   30.10    5.30
  -1  -4  20   29.60    5.80
  -1   4 -20   25.60    6.70
  -2   4  20    6.40    5.10
   2   4 -20    0.90    5.10
   2  -4  20    4.70    2.20
  -2  -4  20    0.40    3.00
   0   0  21    5.60    2.20
   0   0 -21    3.70    3.00
   1   0 -21  772.12   27.40
  -1   0  21  763.92   24.30
   2   0 -21   37.40    9.00
  -2   0  21   35.20    6.70
   3   0 -21    8.10    5.50
  -3   0  21    3.20    3.90
   0  -1  21  168.38    9.40
   0   1 -21  174.38   12.70
   0   1  21  168.58    9.60
   1   1 -21   18.20    5.60
   1  -1  21   21.40    3.00
  -1   1  21   28.90    5.60
  -1   1 -21   24.80    5.40
   1  -1 -21   27.50    6.90
  -1  -1  21   25.80    5.00
   2   1 -21   72.39   10.50
  -2   1  21   88.89    9.70
  -2  -1  21   83.09    9.10
   2  -1 -21   80.29   11.50
  -3   1  21   11.20    4.60
   3   1 -21   23.60    7.80
   3  -1 -21   21.70    8.00
  -3  -1  21   14.30    6.80
   0   2 -21    0.00    3.20
   0   2  21    1.40    2.30
   0  -2 -21   -2.80    2.30
   0  -2  21    1.60    2.00
   1  -2  21   50.89    4.50
  -1   2  21   44.60    6.70
  -1  -2  21   58.49    6.30
   1  -2 -21   49.60    8.70
  -2   2  21   16.30    5.40
   2   2 -21   32.00    9.00
   2  -2 -21   31.10    7.80
  -2  -2  21   24.40    5.50
  -3   2  21   24.60    7.00
   3   2 -21   10.20    6.50
  -3  -2  21   15.10    5.40
   3  -2 -21   19.60    9.30
   0   3  21    8.40    3.10
   0  -3  21    9.60    3.10
   1  -3  21  121.19    7.80
  -1   3  21  127.69   10.50
   1   3 -21  128.09   12.60
  -1   3 -21   97.59    9.70
  -1  -3  21  117.39    9.50
   2   3 -21   39.10   10.00
   2  -3  21   34.90    4.50
  -2   3  21   39.70    8.10
  -2   3 -21   32.10    6.60
   2  -3 -21   54.69   11.50
   0   4  21    6.60    4.10
   0   4 -21   11.50    4.90
   0  -4  21    8.60    3.40
   1   4 -21   -2.50    5.00
  -1   4  21   13.30    5.60
   1  -4  21    8.30    3.10
  -1  -4  21    8.00    4.50
  -1   4 -21   10.80    5.80
   0   0 -22  832.32   26.80
   0   0  22  807.92   22.40
  -1   0  22  435.06   17.90
   1   0 -22  370.06   19.50
  -2   0  22   22.60    5.60
   2   0 -22   33.80    8.60
  -3   0  22   61.09    9.30
   3   0 -22   63.39   12.60
   0  -1  22   27.60    5.30
   0   1  22   34.70    5.30
   0   1 -22   32.50    6.80
  -1   1  22   29.00    5.60
   1  -1  22   30.20    3.80
  -1   1 -22   48.50    6.70
  -1  -1  22   32.40    5.70
   1  -1 -22   51.59    8.50
   2   1 -22   30.90    9.60
  -2   1  22   27.90    7.10
  -2  -1  22   22.40    5.50
   2  -1 -22   27.90    7.40
  -3   1  22   14.20    6.10
   3   1 -22   31.40    9.20
   3  -1 -22   16.40    7.60
  -3  -1  22   36.10    7.60
   0   2  22   -1.00    1.90
   0   2 -22    0.70    3.20
   0  -2 -22   -2.00    3.50
   0  -2  22   -2.00    1.60
   1  -2  22   64.09    5.60
   1   2 -22   64.39   10.10
  -1   2  22   74.19    8.30
  -1  -2  22   67.59    7.50
  -1   2 -22   63.39    8.30
   1  -2 -22   38.60    8.20
  -2   2  22   19.00    6.50
   2   2 -22   18.50    7.90
  -2  -2  22   11.50    4.00
   2  -2 -22   32.80    9.00
   0  -3  22   91.79    7.70
   0   3 -22  119.99   12.00
   0   3  22   94.69    8.20
   1  -3  22   99.39    7.20
  -1   3  22  108.99    9.60
   1   3 -22  140.99   13.90
  -1  -3  22   95.39    8.90
   2  -3  22   27.10    4.60
  -2   3  22   24.40    6.50
   2   3 -22   32.70    8.20
  -2  -3  22   21.80    6.10
  -2   3 -22   27.70    6.30
   0   0  23    9.50    2.50
   0   0 -23    3.80    4.00
  -1   0  23   53.69    6.60
  -2   0  23   -0.80    3.50
   2   0 -23   -6.20    4.40
   0  -1  23    1.70    2.50
   0   1 -23    3.90    3.80
   0   1  23    4.50    2.70
   0  -1 -23    9.30    4.30
  -1   1  23   52.39    7.00
   1  -1  23   62.59    4.90
  -1  -1  23   65.99    7.20
  -1   1 -23   36.90    7.30
  -2   1  23   33.80    7.30
  -2  -1  23   52.89    7.80
   2  -1 -23   21.20    9.10
   0   2  23   33.60    5.10
   0  -2  23   43.40    5.40
   0  -2 -23   33.70   10.20
  -1   2  23   38.10    6.40
   1  -2  23   17.70    4.20
   1   2 -23   19.60    7.30
  -1   2 -23   24.20    5.90
  -1  -2  23   25.60    5.40
  -2   2  23   14.20    5.70
   2   2 -23   19.30    7.70
  -2  -2  23   19.60    6.00
   2  -2 -23   18.40    6.80
   0   3 -23    8.40    6.10
   0   3  23   15.10    4.30
   0  -3  23    6.40    3.20
   1   3 -23   46.90    9.50
   1  -3  23   34.40    4.60
  -1   3  23   29.20    6.40
  -1  -3  23   31.10    6.90
   0   0  24  318.67   16.90
   0   0 -24  370.46   18.00
  -1   0  24  180.08   11.80
   2   0 -24    2.70    5.90
  -2   0  24    2.00    3.50
   0  -1  24   -0.40    1.90
   0   1 -24   -4.50    3.40
   0  -1 -24   -0.10    3.30
   0   1  24   -0.40    2.30
  -1   1  24    5.30    2.90
   1   1 -24    2.00    6.10
   1  -1  24    8.60    2.50
  -1   1 -24   14.80    5.20
  -1  -1  24    8.10    3.80
   0  -2  24   -0.10    2.20
   0  -2 -24    1.30    3.50
   0   2  24   -0.60    2.40
  -1   2  24   69.99    8.00
   1  -2  24   85.99    6.70
   1   2 -24   68.09   11.50
  -1  -2  24   82.79    8.60
  -1   2 -24   95.39   10.60
   0   0  25   -3.60    2.00
   0   0 -25    2.40    4.30
   1   0 -25   -3.40    4.50
  -1   0  25    5.10    3.70
   0   1  25  135.39   10.80
   0  -1 -25  135.39   13.00
   0  -1  25  147.59    9.20
   0   0   0    0.00    0.00
_computing_structure_solution     'SHELXT 2014/5 (Sheldrick, 2014)'
;
_shelx_hkl_checksum     46862
_shelx_res_file
;
TITL d8-5218_a.res in P2(1)2(1)2(1)
    d8-5218_twintest.res
    created by SHELXL-2016/6 at 15:20:15 on 06-Apr-2022
REM Old TITL d8-5218 in P2(1)2(1)2(1)
REM SHELXT solution in P2(1)2(1)2(1)
REM R1 0.081,  Rweak 0.015,  Alpha 0.006,  Orientation as input
REM Flack x = -0.540 ( 0.542 ) from Parsons' quotients
REM Formula found by SHELXT:  C7 N2 F4
CELL  0.71073   5.1183   6.2707  20.6294   90.000   90.000   90.000
ZERR    4.000   0.0004   0.0006   0.0016    0.000    0.000    0.000
LATT -1
SYMM 1/2-X, -Y, 1/2+Z
SYMM -X, 1/2+Y, 1/2-Z
SYMM 1/2+X, 1/2-Y, -Z
SFAC C H N F O
UNIT 24 8 8 16 4
TEMP -173.150
SIZE 0.051 0.062 0.277
L.S. 10
BOND $H
LIST 4
ACTA
EQIV $1 -x, y-1/2, -z+3/2
HTAB N2 O1_$1
conf
FMAP 2
PLAN 20
WGHT    0.031700    0.041000
FVAR       0.94335
F1    4    0.951604   -0.103330    0.601459    11.00000    0.02747    0.02675 =
         0.02988    0.00325    0.00632    0.01242
F2    4    0.541728   -0.054584    0.683139    11.00000    0.02551    0.01828 =
         0.02148    0.00591    0.00375    0.00179
F3    4    0.399875    0.621781    0.586743    11.00000    0.02925    0.01930 =
         0.02532    0.00532    0.00410    0.00587
F4    4    0.816829    0.542884    0.511433    11.00000    0.02721    0.02804 =
         0.01867    0.00644    0.00390   -0.00509
O1    5   -0.067356    0.467293    0.739242    11.00000    0.02323    0.02281 =
         0.02555   -0.00377    0.00999    0.00143
N1    3    0.883588    0.220670    0.556348    11.00000    0.01525    0.02874 =
         0.01431   -0.00068   -0.00073   -0.00013
N2    3    0.251324    0.305025    0.683411    11.00000    0.01834    0.01736 =
         0.01696    0.00110    0.00361   -0.00019
H2    2    0.208170    0.192509    0.705233    11.00000    0.02979
C1    1    0.809455    0.076139    0.598779    11.00000    0.01667    0.01957 =
         0.01955   -0.00084   -0.00091    0.00289
C2    1    0.603965    0.099751    0.640330    11.00000    0.01828    0.01853 =
         0.01495    0.00126   -0.00025   -0.00126
C3    1    0.458137    0.287882    0.640068    11.00000    0.01458    0.01971 =
         0.01174   -0.00292   -0.00111   -0.00020
C4    1    0.532738    0.438534    0.593941    11.00000    0.01815    0.01756 =
         0.01462    0.00052   -0.00213    0.00096
C5    1    0.743986    0.396313    0.554724    11.00000    0.02107    0.02198 =
         0.01325    0.00263   -0.00256   -0.00546
C6    1    0.112003    0.481829    0.700698    11.00000    0.01976    0.01833 =
         0.02054   -0.00212    0.00157    0.00054
AFIX  43
H6    2    0.155131    0.616615    0.682599    11.00000   -1.20000
AFIX   0
HKLF 4
REM  d8-5218_a.res in P2(1)2(1)2(1)
REM R1 =  0.0283 for    1200 Fo > 4sig(Fo)  and  0.0336 for all    1309 data
REM    122 parameters refined using      0 restraints
END
WGHT      0.0317      0.0409
REM Highest difference peak  0.141,  deepest hole -0.191,  1-sigma level  0.044
Q1    1   1.1214  0.3684  0.5816  11.00000  0.05    0.14
Q2    1   0.6499  0.0690  0.6028  11.00000  0.05    0.14
Q3    1   0.4797  0.3699  0.6191  11.00000  0.05    0.13
Q4    1   0.5431  0.6880  0.5227  11.00000  0.05    0.13
Q5    1   0.7892  0.1243  0.6353  11.00000  0.05    0.13
Q6    1  -0.1734  0.2097  0.7179  11.00000  0.05    0.12
Q7    1   0.8262  0.1542  0.5791  11.00000  0.05    0.12
Q8    1   1.0726  0.6545  0.4640  11.00000  0.05    0.12
Q9    1   0.0643  0.3046  0.7674  11.00000  0.05    0.12
Q10   1  -0.0093  0.6245  0.7587  11.00000  0.05    0.11
Q11   1   0.3589  0.3218  0.6629  11.00000  0.05    0.11
Q12   1   0.8027 -0.2709  0.5986  11.00000  0.05    0.11
Q13   1   0.6084  0.0559  0.6570  11.00000  0.05    0.11
Q14   1   1.1062  0.1937  0.5766  11.00000  0.05    0.11
Q15   1   0.2561  0.6313  0.6199  11.00000  0.05    0.11
Q16   1   0.9704  0.1316  0.5048  11.00000  0.05    0.11
Q17   1   0.2007  0.4035  0.6975  11.00000  0.05    0.11
Q18   1   0.7217  0.1076  0.6186  11.00000  0.05    0.11
Q19   1   0.6198  0.1756  0.6560  11.00000  0.05    0.11
Q20   1   0.1200  0.1038  0.7357  11.00000  0.05    0.11
;
_shelx_res_checksum     71280
