# Supplementary material for: N-(2,3,5,6-Tetrafluoropyridin-4-yl)formamide
Source: IUCrdata. 2022 Aug 16;7(Pt 8):x220804. doi: 10.1107/S2414314622008045 (PMC9635414; doi:10.1107/S2414314622008045)
Supplement: Supplementary file 2 [file x-07-x220804-Isup2.hkl]

data_I                                                                          
_shelx_title ' d8-5218_a.res in P2(1)2(1)2(1)'                                  
_shelx_refln_list_code          4                                               
_shelx_F_calc_maximum      106.90                                               
_exptl_crystal_F_000       384.00                                               
_reflns_d_resolution_high  0.8094                                               
                                                                                
loop_                                                                           
 _space_group_symop_operation_xyz                                               
 'x, y, z'                                                                      
 '-x+1/2, -y, z+1/2'                                                            
 '-x, y+1/2, -z+1/2'                                                            
 'x+1/2, -y+1/2, -z'                                                            
                                                                                
_cell_length_a     5.1183                                                       
_cell_length_b     6.2707                                                       
_cell_length_c    20.6294                                                       
_cell_angle_alpha  90.000                                                       
_cell_angle_beta   90.000                                                       
_cell_angle_gamma  90.000                                                       
                                                                                
_shelx_F_squared_multiplier     1.000                                           
                                                                                
loop_                                                                           
 _refln_index_h                                                                 
 _refln_index_k                                                                 
 _refln_index_l                                                                 
 _refln_F_squared_calc                                                          
 _refln_F_squared_meas                                                          
 _refln_F_squared_sigma                                                         
 _refln_observed_status                                                         
   2   0   0       1285.06       1260.57        18.20 o                         
   4   0   0          0.79          1.15         1.56 o                         
   6   0   0        199.09        195.08        10.42 o                         
   1   1   0        421.14        377.06         5.59 o                         
   2   1   0         30.81         27.16         2.09 o                         
   3   1   0       1335.69       1292.32        15.05 o                         
   4   1   0          4.40          4.27         1.52 o                         
   5   1   0          2.90          0.94         2.13 o                         
   6   1   0          3.13          2.63         1.96 o                         
   0   2   0       5298.21       4760.00        48.38 o                         
   1   2   0        303.91        279.52         5.99 o                         
   2   2   0        474.29        451.83         8.30 o                         
   3   2   0         21.41         23.00         2.41 o                         
   4   2   0          0.82          1.95         1.25 o                         
   5   2   0        483.12        513.85        12.45 o                         
   6   2   0         13.76         18.86         3.57 o                         
   1   3   0       1188.89       1279.84        14.70 o                         
   2   3   0       1247.76       1353.97        22.05 o                         
   3   3   0        203.78        199.00         7.52 o                         
   4   3   0         97.55         97.23         4.99 o                         
   5   3   0         59.43         58.16         4.71 o                         
   0   4   0         35.36         49.80         3.41 o                         
   1   4   0          8.48         10.97         2.16 o                         
   2   4   0          0.33          1.68         0.94 o                         
   3   4   0         15.71         11.56         1.87 o                         
   4   4   0          3.50          5.15         3.17 o                         
   5   4   0        293.33        301.76         9.75 o                         
   1   5   0          0.60          1.92         1.16 o                         
   2   5   0        148.61        133.81         4.92 o                         
   3   5   0        283.30        263.90         8.43 o                         
   4   5   0        193.57        187.93         6.54 o                         
   0   6   0        415.86        410.44        16.97 o                         
   1   6   0        742.10        740.04        16.72 o                         
   2   6   0         32.41         25.70         3.44 o                         
   3   6   0          0.01          1.16         1.46 o                         
   4   6   0         16.35         26.29         9.66 o                         
   1   7   0         24.91         24.25         4.10 o                         
   2   7   0         59.70         62.24         4.68 o                         
   1   0   1         65.30         63.75         2.16 o                         
   2   0   1       3110.27       2992.29        28.71 o                         
   3   0   1        334.58        347.09         6.95 o                         
   4   0   1         36.31         37.25         2.98 o                         
   5   0   1          7.94          6.18         2.17 o                         
   6   0   1          4.97          5.75         3.03 o                         
  -6   1   1         12.15         12.12         2.69 o                         
  -5   1   1        137.79        144.08         5.72 o                         
  -4   1   1        270.10        273.83         6.93 o                         
  -3   1   1        343.84        341.05         6.81 o                         
  -2   1   1        505.70        500.82         7.24 o                         
  -1   1   1        476.40        453.28         7.49 o                         
   0   1   1       1017.95        924.88        15.42 o                         
   1   1   1        476.39        462.27         7.53 o                         
   2   1   1        506.30        493.91         7.39 o                         
   3   1   1        344.40        336.04         6.85 o                         
   4   1   1        270.01        272.47         6.91 o                         
   5   1   1        138.98        144.76         5.78 o                         
   6   1   1         12.28         10.76         2.87 o                         
  -6   2   1         16.85         21.20         3.41 o                         
  -5   2   1        191.58        202.10         9.66 o                         
  -4   2   1        776.85        791.92        14.24 o                         
  -3   2   1        334.42        320.52         7.69 o                         
  -2   2   1        452.94        479.40         8.46 o                         
  -1   2   1        173.38        174.76         4.41 o                         
   0   2   1       1063.12       1063.10         9.85 o                         
   1   2   1        173.02        171.23         3.90 o                         
   2   2   1        454.44        493.25         8.57 o                         
   3   2   1        334.71        320.49         6.95 o                         
   4   2   1        776.84        780.95        12.87 o                         
   5   2   1        191.64        187.22         6.69 o                         
   6   2   1         16.78         14.62         3.50 o                         
  -5   3   1         21.37         23.08         3.23 o                         
  -4   3   1         68.69         65.59         4.13 o                         
  -3   3   1         85.85         90.47         6.91 o                         
  -2   3   1        272.67        289.04         6.87 o                         
  -1   3   1       1369.89       1419.72        16.32 o                         
   0   3   1       1414.41       1366.78        17.73 o                         
   1   3   1       1367.16       1414.39        15.78 o                         
   2   3   1        273.40        285.80         5.79 o                         
   3   3   1         85.98         86.32         4.15 o                         
   4   3   1         68.32         67.36         4.46 o                         
   5   3   1         21.65         21.79         3.28 o                         
  -5   4   1        294.49        301.84         9.71 o                         
  -4   4   1         55.99         56.10         4.17 o                         
  -3   4   1        200.73        199.19         6.66 o                         
  -2   4   1        780.25        790.09        11.36 o                         
  -1   4   1        115.10        116.38         5.08 o                         
   0   4   1        288.45        281.39         6.38 o                         
   1   4   1        115.43        115.96         4.13 o                         
   2   4   1        778.89        805.11        11.36 o                         
   3   4   1        200.95        206.12         5.84 o                         
   4   4   1         56.28         49.10         4.93 o                         
   5   4   1        294.69        299.06         8.29 o                         
  -4   5   1         26.69         23.97         3.05 o                         
  -3   5   1         17.82         17.02         4.67 o                         
  -2   5   1         89.45         81.86         5.10 o                         
  -1   5   1         78.59         76.79         3.89 o                         
   0   5   1         37.24         43.83         4.58 o                         
   1   5   1         78.39         72.69         3.81 o                         
   2   5   1         89.31         86.94         4.51 o                         
   3   5   1         17.88         12.34         2.27 o                         
   4   5   1         26.75         25.04         2.90 o                         
  -3   6   1          5.45          5.89         1.76 o                         
  -2   6   1        136.03        135.69         6.28 o                         
  -1   6   1        446.22        423.46        12.91 o                         
   0   6   1        701.96        727.44        16.57 o                         
   1   6   1        446.97        465.66        12.71 o                         
   2   6   1        135.96        138.14         6.33 o                         
   3   6   1          5.54          5.08         1.93 o                         
  -2   7   1         73.96         78.85         5.18 o                         
  -1   7   1         97.94         96.14         8.93 o                         
   0   7   1          1.25          5.06         3.60 o                         
   1   7   1         97.46         99.99         6.91 o                         
   2   7   1         73.85         69.08         4.64 o                         
   1   0   2        684.16        651.98         7.81 o                         
   2   0   2       1126.75       1077.52        11.55 o                         
   3   0   2        279.17        283.72         6.92 o                         
   4   0   2         41.78         38.38         2.91 o                         
   5   0   2         46.09         47.72         3.83 o                         
   6   0   2         52.88         56.54         4.66 o                         
  -6   1   2         65.59         59.47         5.43 o                         
  -5   1   2         24.41         28.57         3.32 o                         
  -4   1   2         36.60         41.46         2.92 o                         
  -3   1   2        588.48        603.37         9.27 o                         
  -2   1   2        331.12        332.54         6.48 o                         
  -1   1   2       1321.20       1240.94        19.58 o                         
   0   1   2         10.74         11.44         1.19 o                         
   1   1   2       1319.30       1264.39        13.18 o                         
   2   1   2        330.71        337.16         6.11 o                         
   3   1   2        589.40        595.12         9.38 o                         
   4   1   2         37.01         38.10         2.98 o                         
   5   1   2         24.53         26.18         4.04 o                         
   6   1   2         65.58         65.72         4.87 o                         
  -6   2   2         41.45         38.62         4.55 o                         
  -5   2   2        322.00        331.96         9.68 o                         
  -4   2   2        226.09        238.65         7.36 o                         
  -3   2   2        166.74        162.45         5.32 o                         
  -2   2   2       1634.75       1622.35        19.38 o                         
  -1   2   2        591.38        595.53         8.41 o                         
   0   2   2        151.81        165.40         6.07 o                         
   1   2   2        592.90        589.74         7.76 o                         
   2   2   2       1635.76       1657.44        16.59 o                         
   3   2   2        166.39        161.57         4.92 o                         
   4   2   2        226.16        233.73         7.77 o                         
   5   2   2        321.43        329.02        11.90 o                         
   6   2   2         41.81         44.72         5.00 o                         
  -5   3   2         89.84         96.06         9.45 o                         
  -4   3   2        159.78        143.03         6.38 o                         
  -3   3   2        147.35        154.05         5.38 o                         
  -2   3   2        880.97        885.73        13.17 o                         
  -1   3   2        122.85        121.16         3.47 o                         
   0   3   2        142.10        150.34         4.79 o                         
   1   3   2        122.36        119.07         4.35 o                         
   2   3   2        882.19        898.96        11.19 o                         
   3   3   2        147.43        150.39         5.54 o                         
   4   3   2        159.35        155.78         6.34 o                         
   5   3   2         89.39         87.16         5.33 o                         
  -5   4   2         66.34         58.80         4.65 o                         
  -4   4   2          7.96          5.61         2.46 o                         
  -3   4   2        110.99        118.67         5.29 o                         
  -2   4   2        130.77        141.21         5.82 o                         
  -1   4   2         58.76         61.96         3.14 o                         
   0   4   2        483.27        459.76         8.66 o                         
   1   4   2         58.82         59.50         3.03 o                         
   2   4   2        130.33        146.11         4.46 o                         
   3   4   2        110.78        112.18         4.39 o                         
   4   4   2          7.97          5.95         2.19 o                         
   5   4   2         66.35         64.27         4.41 o                         
  -4   5   2         23.35         23.95         4.40 o                         
  -3   5   2         14.26         11.91         2.24 o                         
  -2   5   2         89.82         93.12         4.81 o                         
  -1   5   2         18.07         19.55         2.96 o                         
   0   5   2        362.17        357.30        10.25 o                         
   1   5   2         17.98         20.67         2.27 o                         
   2   5   2         90.05         88.74         4.41 o                         
   3   5   2         14.23         10.31         2.22 o                         
   4   5   2         23.14         21.91         5.22 o                         
  -3   6   2         95.02         93.12         4.92 o                         
  -2   6   2         49.33         42.50         4.18 o                         
  -1   6   2        352.65        353.17        11.51 o                         
   0   6   2        172.12        156.46         7.31 o                         
   1   6   2        353.33        357.76        11.12 o                         
   2   6   2         49.38         48.20         4.13 o                         
   3   6   2         94.93         97.01         5.14 o                         
  -2   7   2         18.12         29.29         4.16 o                         
  -1   7   2         39.00         39.28         6.24 o                         
   0   7   2         42.41         46.49         5.44 o                         
   1   7   2         38.85         42.95         4.30 o                         
   2   7   2         17.78         17.04         3.24 o                         
   1   0   3        994.07        962.66        14.14 o                         
   2   0   3       1912.05       1866.80        16.98 o                         
   3   0   3         52.84         64.79         3.04 o                         
   4   0   3         17.79         20.08         2.61 o                         
   5   0   3        160.60        155.68         5.90 o                         
   6   0   3         34.67         33.80         3.87 o                         
  -6   1   3        277.30        251.70        11.65 o                         
  -5   1   3        203.59        206.77         8.48 o                         
  -4   1   3        178.30        168.64         5.32 o                         
  -3   1   3        210.31        185.81         6.34 o                         
  -2   1   3        336.61        340.53         9.85 o                         
  -1   1   3       2333.64       2176.92        97.25 o                         
   0   1   3        771.51        689.36         7.72 o                         
   1   1   3       2334.15       2228.26        20.91 o                         
   2   1   3        335.97        332.42         6.26 o                         
   3   1   3        210.15        196.62         5.13 o                         
   4   1   3        177.69        176.71         6.03 o                         
   5   1   3        203.26        206.58         6.79 o                         
   6   1   3        277.57        278.28         8.71 o                         
  -6   2   3         40.11         39.62         5.00 o                         
  -5   2   3        158.33        164.08         6.78 o                         
  -4   2   3        464.68        479.49        10.51 o                         
  -3   2   3        140.20        143.79         4.90 o                         
  -2   2   3        673.46        690.73        10.66 o                         
  -1   2   3        553.20        588.20        11.91 o                         
   0   2   3        511.41        524.32         7.11 o                         
   1   2   3        551.68        556.98         9.64 o                         
   2   2   3        673.53        706.74         8.23 o                         
   3   2   3        140.12        140.91         4.59 o                         
   4   2   3        463.77        474.45         9.47 o                         
   5   2   3        158.93        153.71         6.01 o                         
   6   2   3         40.01         35.25         4.03 o                         
  -5   3   3         16.12         16.71         2.73 o                         
  -4   3   3        443.68        447.14        10.26 o                         
  -3   3   3        208.77        205.83         6.20 o                         
  -2   3   3        320.15        305.52         9.82 o                         
  -1   3   3        403.02        432.67         9.78 o                         
   0   3   3         45.89         44.35         2.35 o                         
   1   3   3        403.66        427.80         7.20 o                         
   2   3   3        319.92        317.72         6.08 o                         
   3   3   3        208.50        213.65         5.53 o                         
   4   3   3        444.13        459.52        10.86 o                         
   5   3   3         15.87         19.13         2.92 o                         
  -5   4   3        175.97        174.86         8.61 o                         
  -4   4   3         66.28         67.95         4.44 o                         
  -3   4   3        102.06         97.33         4.99 o                         
  -2   4   3         77.41         73.43         3.93 o                         
  -1   4   3        276.17        279.94         6.06 o                         
   0   4   3         35.22         29.05         2.27 o                         
   1   4   3        275.80        280.29         6.43 o                         
   2   4   3         77.52         82.84         3.70 o                         
   3   4   3        101.75        100.72         4.48 o                         
   4   4   3         66.36         72.73         4.71 o                         
   5   4   3        176.19        177.67         6.44 o                         
  -4   5   3         14.63         10.97         2.04 o                         
  -3   5   3          3.54          1.15         1.97 o                         
  -2   5   3        117.57        118.42         5.36 o                         
  -1   5   3          3.20          1.84         1.32 o                         
   0   5   3         32.07         36.35         4.38 o                         
   1   5   3          3.13          3.42         1.31 o                         
   2   5   3        117.57        113.33         4.84 o                         
   3   5   3          3.46          9.33         2.70 o                         
   4   5   3         14.52         14.14         2.65 o                         
  -3   6   3         14.39         10.01         2.87 o                         
  -2   6   3         20.10         16.66         2.76 o                         
  -1   6   3         60.95         62.73         4.50 o                         
   0   6   3        102.74        108.84         6.18 o                         
   1   6   3         60.83         56.83         4.64 o                         
   2   6   3         19.99         10.78         2.78 o                         
   3   6   3         14.62          8.70         2.16 o                         
  -2   7   3        155.03        154.03         7.88 o                         
  -1   7   3         41.70         35.01         5.31 o                         
   0   7   3         74.97         86.24        13.71 o                         
   1   7   3         42.04         49.60         4.15 o                         
   2   7   3        155.25        154.97         7.69 o                         
   0   0   4       2104.98       1914.05        23.49 o                         
   1   0   4       4459.53       4079.48        44.53 o                         
   2   0   4       1551.48       1492.37        22.76 o                         
   3   0   4        592.44        615.64        21.63 o                         
   4   0   4         28.18         29.02         2.54 o                         
   5   0   4         16.24         13.70         2.98 o                         
   6   0   4          2.16          2.31         2.30 o                         
  -6   1   4         24.95         25.09         8.19 o                         
  -5   1   4        105.91        109.19         5.76 o                         
  -4   1   4        204.18        225.58         6.91 o                         
  -3   1   4        615.85        618.60        10.61 o                         
  -2   1   4        353.68        354.64         9.92 o                         
  -1   1   4       4049.28       3990.48        44.20 o                         
   0   1   4        648.37        620.78         7.23 o                         
   1   1   4       4052.18       3965.18        34.70 o                         
   2   1   4        353.52        365.76         7.71 o                         
   3   1   4        615.34        615.66        11.60 o                         
   4   1   4        203.30        195.64         6.10 o                         
   5   1   4        105.76        109.59         9.55 o                         
   6   1   4         24.90         17.75         3.57 o                         
  -6   2   4         15.93         19.41         3.93 o                         
  -5   2   4        113.31        111.63        18.65 o                         
  -4   2   4         46.92         51.02         8.88 o                         
  -3   2   4        114.69        113.52         4.17 o                         
  -2   2   4        437.71        490.79        16.74 o                         
  -1   2   4        502.21        496.24         9.70 o                         
   0   2   4        885.30        892.74        10.88 o                         
   1   2   4        503.08        505.39         6.96 o                         
   2   2   4        436.64        465.95        12.52 o                         
   3   2   4        114.98        115.98         4.13 o                         
   4   2   4         46.98         50.78         3.29 o                         
   5   2   4        113.78        115.74         5.62 o                         
   6   2   4         15.71         20.38         3.77 o                         
  -5   3   4         25.64         23.17         3.16 o                         
  -4   3   4        888.08        888.61        15.02 o                         
  -3   3   4        301.16        306.20         7.49 o                         
  -2   3   4        217.58        234.29         6.07 o                         
  -1   3   4       1080.25       1135.20        14.01 o                         
   0   3   4        146.18        151.70         5.07 o                         
   1   3   4       1079.27       1116.93        13.36 o                         
   2   3   4        217.65        232.55         5.58 o                         
   3   3   4        301.11        304.50         6.55 o                         
   4   3   4        888.01        890.15        15.72 o                         
   5   3   4         25.44         29.24         4.95 o                         
  -5   4   4         61.09         66.58         6.41 o                         
  -4   4   4        221.85        213.30         7.29 o                         
  -3   4   4        205.38        198.79         6.62 o                         
  -2   4   4         96.58         91.74         4.37 o                         
  -1   4   4         65.55         64.18         3.64 o                         
   0   4   4       1528.47       1570.29        18.62 o                         
   1   4   4         65.39         62.38         3.08 o                         
   2   4   4         96.55         95.18         3.86 o                         
   3   4   4        206.04        194.19         5.94 o                         
   4   4   4        221.26        218.09         7.75 o                         
   5   4   4         61.56         59.71         4.18 o                         
  -4   5   4         72.28         77.40         5.35 o                         
  -3   5   4         77.48         85.82         4.96 o                         
  -2   5   4         86.63         83.42         6.19 o                         
  -1   5   4        426.73        429.62        11.01 o                         
   0   5   4        863.66        877.26        15.37 o                         
   1   5   4        426.05        420.30         9.71 o                         
   2   5   4         86.81         86.75         4.26 o                         
   3   5   4         77.71         74.60         4.60 o                         
   4   5   4         72.53         67.79         4.54 o                         
  -3   6   4         92.55         95.16         5.06 o                         
  -2   6   4         55.59         53.99         4.73 o                         
  -1   6   4        377.89        377.17        10.45 o                         
   0   6   4        307.29        297.59        10.07 o                         
   1   6   4        377.61        388.78        11.51 o                         
   2   6   4         55.78         58.29         5.96 o                         
   3   6   4         92.78         90.96         6.07 o                         
  -2   7   4        103.42        109.92         7.15 o                         
  -1   7   4        143.54        126.55         7.03 o                         
   0   7   4          1.71          1.20         1.95 o                         
   1   7   4        143.22        150.59         9.42 o                         
   2   7   4        103.14         99.88        11.26 o                         
   1   0   5       4569.09       4469.85        48.82 o                         
   2   0   5       1529.40       1449.89        30.34 o                         
   3   0   5          3.57          4.16         1.11 o                         
   4   0   5        495.66        473.49         9.10 o                         
   5   0   5         45.46         38.45         3.50 o                         
   6   0   5          0.10          3.30         2.26 o                         
  -6   1   5         69.88         75.53        14.21 o                         
  -5   1   5        121.45        122.52         7.09 o                         
  -4   1   5          3.30          4.11         1.73 o                         
  -3   1   5         87.06         79.02         5.76 o                         
  -2   1   5         30.32         33.14         3.57 o                         
  -1   1   5      11427.35      11058.22       172.36 o                         
   0   1   5        213.75        196.08         3.56 o                         
   1   1   5      11421.96      10735.43       108.83 o                         
   2   1   5         30.69         35.18         1.97 o                         
   3   1   5         86.86         85.87         4.36 o                         
   4   1   5          3.34          2.51         1.47 o                         
   5   1   5        121.34        126.26         5.91 o                         
   6   1   5         69.77         63.50         5.67 o                         
  -5   2   5         58.17         52.44         6.75 o                         
  -4   2   5         37.15         45.54         8.82 o                         
  -3   2   5        115.59        119.05         7.02 o                         
  -2   2   5         61.66         59.03         4.69 o                         
  -1   2   5        602.20        606.76        14.24 o                         
   0   2   5         40.53         37.91         2.17 o                         
   1   2   5        601.22        606.58         7.25 o                         
   2   2   5         61.47         64.48         3.11 o                         
   3   2   5        115.54        114.93         4.09 o                         
   4   2   5         37.13         43.18         3.84 o                         
   5   2   5         58.03         56.93         6.03 o                         
  -5   3   5         78.75         86.27         8.30 o                         
  -4   3   5        169.45        170.75         5.93 o                         
  -3   3   5         45.77         49.14         9.83 o                         
  -2   3   5        535.91        579.34        10.03 o                         
  -1   3   5        109.78        118.73         4.40 o                         
   0   3   5        266.08        294.57         5.39 o                         
   1   3   5        109.82        123.39         3.65 o                         
   2   3   5        536.60        570.67         9.75 o                         
   3   3   5         45.29         49.44         2.79 o                         
   4   3   5        169.03        168.72         5.83 o                         
   5   3   5         78.35         90.60         7.04 o                         
  -5   4   5         12.55         14.98         4.69 o                         
  -4   4   5          5.12          5.22         1.79 o                         
  -3   4   5         38.59         38.51         3.64 o                         
  -2   4   5        203.96        211.18         7.58 o                         
  -1   4   5        304.84        296.94         6.61 o                         
   0   4   5        409.52        436.57         8.40 o                         
   1   4   5        305.62        310.04         6.75 o                         
   2   4   5        204.26        207.49         5.78 o                         
   3   4   5         38.65         40.74         2.93 o                         
   4   4   5          5.14          3.12         1.22 o                         
   5   4   5         12.53         11.97         3.56 o                         
  -4   5   5         18.78         16.77         2.78 o                         
  -3   5   5        132.09        117.40         8.15 o                         
  -2   5   5         14.48         17.90         3.97 o                         
  -1   5   5        101.90        101.89        11.16 o                         
   0   5   5       1052.11       1027.37        16.37 o                         
   1   5   5        102.17        102.38         6.04 o                         
   2   5   5         14.44         14.13         2.16 o                         
   3   5   5        132.40        127.80         5.79 o                         
   4   5   5         18.79         15.92         3.22 o                         
  -3   6   5        182.08        191.63         9.68 o                         
  -2   6   5         19.35         20.24         3.17 o                         
  -1   6   5         19.49         13.31         2.66 o                         
   0   6   5        176.21        177.24         7.73 o                         
   1   6   5         19.57         17.10         3.02 o                         
   2   6   5         19.49         22.58         3.00 o                         
   3   6   5        181.78        176.54         6.46 o                         
  -2   7   5        136.43        144.22         8.00 o                         
  -1   7   5         31.94         36.35         4.42 o                         
   0   7   5         82.90         83.21        10.24 o                         
   1   7   5         31.99         24.30         3.96 o                         
   2   7   5        136.16        149.93         6.93 o                         
   0   0   6        893.21        892.69        12.43 o                         
   1   0   6          7.84          6.39         1.92 o                         
   2   0   6        983.33       1001.97        21.41 o                         
   3   0   6         15.83         16.26         3.25 o                         
   4   0   6         92.46         85.39         6.59 o                         
   5   0   6         15.61         23.87         6.12 o                         
   6   0   6         19.14         20.73         5.61 o                         
  -6   1   6         59.45         54.61        13.37 o                         
  -5   1   6        295.56        283.05        22.47 o                         
  -4   1   6        279.69        263.01        25.61 o                         
  -3   1   6        191.45        199.50        12.53 o                         
  -2   1   6        419.23        423.38        13.93 o                         
  -1   1   6       1874.05       1865.93        19.02 o                         
   0   1   6       2783.96       2624.21        20.91 o                         
   1   1   6       1877.82       1842.22        19.02 o                         
   2   1   6        420.39        432.26         6.54 o                         
   3   1   6        191.84        204.73         6.67 o                         
   4   1   6        280.20        297.22         8.81 o                         
   5   1   6        295.89        288.89        13.71 o                         
   6   1   6         59.59         54.83         6.61 o                         
  -5   2   6         41.38         43.30         6.45 o                         
  -4   2   6        254.45        268.20        11.91 o                         
  -3   2   6        316.60        342.54        12.10 o                         
  -2   2   6        380.35        412.28        12.08 o                         
  -1   2   6       1595.08       1529.50        17.95 o                         
   0   2   6         57.13         69.45         2.93 o                         
   1   2   6       1597.04       1569.01        14.28 o                         
   2   2   6        380.22        396.20         7.97 o                         
   3   2   6        316.93        320.48         8.51 o                         
   4   2   6        254.87        267.67         7.30 o                         
   5   2   6         41.40         51.38         5.30 o                         
  -5   3   6         39.96         34.58        12.64 o                         
  -4   3   6        457.74        457.35        30.23 o                         
  -3   3   6       1095.28       1136.85        35.62 o                         
  -2   3   6         71.85         83.24         3.56 o                         
  -1   3   6        219.05        216.33         6.08 o                         
   0   3   6         79.15         73.96         3.41 o                         
   1   3   6        218.64        226.93         5.04 o                         
   2   3   6         71.28         82.91         3.27 o                         
   3   3   6       1095.71       1107.95        14.90 o                         
   4   3   6        458.81        470.22         9.94 o                         
   5   3   6         40.39         47.16         5.18 o                         
  -5   4   6          4.52          1.46         4.83 o                         
  -4   4   6          1.18          0.01         2.40 o                         
  -3   4   6        199.93        191.70         8.49 o                         
  -2   4   6         11.16         11.69         2.85 o                         
  -1   4   6        242.71        239.49         6.83 o                         
   0   4   6        759.46        773.27        10.64 o                         
   1   4   6        242.64        248.07         6.09 o                         
   2   4   6         11.28         13.98         1.87 o                         
   3   4   6        199.77        192.32         5.90 o                         
   4   4   6          1.17         -0.11         1.27 o                         
   5   4   6          4.40          1.68         2.26 o                         
  -4   5   6         41.42         34.03         4.58 o                         
  -3   5   6         84.42         79.47         4.87 o                         
  -2   5   6        200.08        187.48         7.72 o                         
  -1   5   6        303.80        282.56         8.61 o                         
   0   5   6        206.18        208.72         6.05 o                         
   1   5   6        303.52        317.23         7.76 o                         
   2   5   6        200.24        191.94         6.13 o                         
   3   5   6         84.08         79.81         4.79 o                         
   4   5   6         41.43         39.68         3.76 o                         
  -3   6   6         15.73         17.73         3.84 o                         
  -2   6   6         54.32         56.70         5.00 o                         
  -1   6   6         10.79          8.79         2.14 o                         
   0   6   6         91.40         91.86         5.42 o                         
   1   6   6         10.81          8.93         4.36 o                         
   2   6   6         54.42         56.41         4.07 o                         
   3   6   6         15.75         15.10         2.45 o                         
  -2   7   6        135.28        146.75        11.33 o                         
  -1   7   6          2.95          6.75         3.73 o                         
   0   7   6         26.56         27.08         5.21 o                         
   1   7   6          2.98          1.81         2.17 o                         
   2   7   6        136.17        138.78        10.07 o                         
   1   0   7        474.73        460.81        15.84 o                         
   2   0   7        219.48        229.10        12.02 o                         
   3   0   7        632.15        602.04        15.77 o                         
   4   0   7        106.08        119.80         8.49 o                         
   5   0   7         85.93         78.99         7.87 o                         
   6   0   7        147.71        139.10        17.87 o                         
  -6   1   7        187.74        187.18        14.33 o                         
  -5   1   7         35.97         33.13         7.08 o                         
  -4   1   7         10.10          5.55         2.65 o                         
  -3   1   7        302.88        320.48        24.67 o                         
  -2   1   7        622.40        650.50        15.02 o                         
  -1   1   7        652.95        627.80         9.04 o                         
   0   1   7          1.71          1.78         0.78 o                         
   1   1   7        653.29        667.05        32.15 o                         
   2   1   7        621.40        637.91         8.40 o                         
   3   1   7        303.45        313.44         6.15 o                         
   4   1   7         10.20          6.53         4.78 o                         
   5   1   7         36.02         32.01         4.92 o                         
   6   1   7        187.46        174.60        18.65 o                         
  -5   2   7         65.39         62.71         7.81 o                         
  -4   2   7         82.93         89.88        10.73 o                         
  -3   2   7        362.08        364.19        12.87 o                         
  -2   2   7        669.83        720.80        23.20 o                         
  -1   2   7       1665.22       1638.65        30.51 o                         
   0   2   7        110.04        113.41         3.90 o                         
   1   2   7       1666.39       1660.11        15.69 o                         
   2   2   7        668.73        705.43        11.32 o                         
   3   2   7        362.99        376.75         7.50 o                         
   4   2   7         82.63         87.64         3.99 o                         
   5   2   7         65.24         66.37         4.73 o                         
  -5   3   7        185.35        201.45        12.24 o                         
  -4   3   7        237.54        243.70        12.13 o                         
  -3   3   7        373.03        365.34        18.15 o                         
  -2   3   7        119.15        111.00         6.99 o                         
  -1   3   7        422.84        440.68         9.06 o                         
   0   3   7          6.18          8.55         1.44 o                         
   1   3   7        422.91        458.82         7.64 o                         
   2   3   7        119.08        123.42        11.80 o                         
   3   3   7        372.02        366.04         7.94 o                         
   4   3   7        237.36        234.08        10.32 o                         
   5   3   7        185.24        196.53         6.87 o                         
  -5   4   7          4.53          4.81         4.20 o                         
  -4   4   7         71.12         71.60         7.90 o                         
  -3   4   7         13.72         15.53         2.40 o                         
  -2   4   7        351.90        349.31        12.88 o                         
  -1   4   7        284.30        272.25         7.72 o                         
   0   4   7         29.54         32.86         2.25 o                         
   1   4   7        284.58        285.48         6.58 o                         
   2   4   7        350.96        358.29         9.83 o                         
   3   4   7         13.65         13.73         2.13 o                         
   4   4   7         71.08         73.97        14.83 o                         
   5   4   7          4.51          1.03         1.99 o                         
  -4   5   7         73.31         58.53        11.80 o                         
  -3   5   7         54.82         59.19         7.31 o                         
  -2   5   7         93.15         80.59         5.13 o                         
  -1   5   7        464.94        442.03        10.41 o                         
   0   5   7        429.82        437.46        10.35 o                         
   1   5   7        465.27        461.96         9.53 o                         
   2   5   7         92.89         80.71         8.70 o                         
   3   5   7         54.81         56.77         4.20 o                         
   4   5   7         73.47         78.97         8.87 o                         
  -3   6   7          8.29         10.99         3.45 o                         
  -2   6   7         62.15         68.95         8.28 o                         
  -1   6   7         48.36         41.62         5.03 o                         
   0   6   7          6.59          8.26         2.11 o                         
   1   6   7         48.75         42.21         4.15 o                         
   2   6   7         61.68         63.09         4.26 o                         
   3   6   7          8.51          7.60         1.96 o                         
  -2   7   7         50.45         50.79        12.36 o                         
  -1   7   7        108.25        102.94         8.22 o                         
   0   7   7        176.67        174.73         6.66 o                         
   1   7   7        108.54        105.60         5.39 o                         
   2   7   7         50.20         41.81         8.76 o                         
   0   0   8        492.86        423.84         9.64 o                         
   1   0   8        211.00        197.05        10.96 o                         
   2   0   8        173.46        194.06        14.10 o                         
   3   0   8          0.65          2.08         1.70 o                         
   4   0   8          7.65         12.33         3.29 o                         
   5   0   8        237.61        203.46        11.85 o                         
   6   0   8         86.21         98.00         9.73 o                         
  -5   1   8          7.98          8.98         3.85 o                         
  -4   1   8        137.05        138.20         8.90 o                         
  -3   1   8        450.45        446.33        14.02 o                         
  -2   1   8        800.61        795.59        17.36 o                         
  -1   1   8        832.37        840.26        11.09 o                         
   0   1   8        104.45        110.99         3.10 o                         
   1   1   8        831.22        822.29        14.73 o                         
   2   1   8        800.18        810.79        11.48 o                         
   3   1   8        450.16        450.91        10.09 o                         
   4   1   8        137.16        129.02         5.34 o                         
   5   1   8          8.02          8.52         5.51 o                         
  -5   2   8         22.88         15.19         4.72 o                         
  -4   2   8         13.95         15.01         4.17 o                         
  -3   2   8        120.13        118.18         7.35 o                         
  -2   2   8        591.90        636.22        15.67 o                         
  -1   2   8        404.13        406.81         7.82 o                         
   0   2   8        558.20        560.62         9.10 o                         
   1   2   8        403.80        394.88         7.70 o                         
   2   2   8        592.97        614.35        10.54 o                         
   3   2   8        120.19        115.91         4.29 o                         
   4   2   8         14.01         23.54         2.55 o                         
   5   2   8         22.73         23.85         2.80 o                         
  -5   3   8         58.75         62.31        11.46 o                         
  -4   3   8         54.32         51.28         6.16 o                         
  -3   3   8        998.20       1016.05        27.81 o                         
  -2   3   8         91.58         96.64         6.56 o                         
  -1   3   8         86.34         84.60         3.98 o                         
   0   3   8         62.44         61.31         3.24 o                         
   1   3   8         86.34         93.23         3.67 o                         
   2   3   8         91.35         91.17         4.21 o                         
   3   3   8        997.89       1007.39        16.25 o                         
   4   3   8         54.45         55.49         6.09 o                         
   5   3   8         58.78         56.55         4.16 o                         
  -5   4   8         10.21          3.49         4.21 o                         
  -4   4   8         74.98         58.57         7.40 o                         
  -3   4   8        380.36        370.62        14.36 o                         
  -2   4   8         34.21         29.33         6.29 o                         
  -1   4   8        267.11        270.36        18.29 o                         
   0   4   8          1.92          1.21         0.88 o                         
   1   4   8        267.09        261.32         5.61 o                         
   2   4   8         34.58         39.48         2.93 o                         
   3   4   8        380.37        391.91        11.07 o                         
   4   4   8         74.69         64.79         6.31 o                         
   5   4   8         10.25         10.55         2.68 o                         
  -4   5   8          9.14          9.74         4.13 o                         
  -3   5   8         88.79         94.48         8.33 o                         
  -2   5   8         38.22         51.23         6.79 o                         
  -1   5   8        389.55        376.17         9.60 o                         
   0   5   8          0.93          0.08         1.15 o                         
   1   5   8        389.21        398.61         7.92 o                         
   2   5   8         38.70         37.20         3.63 o                         
   3   5   8         88.86         70.12         4.74 o                         
   4   5   8          9.05          5.52         2.34 o                         
  -3   6   8         22.99         24.85         4.08 o                         
  -2   6   8         31.15         23.83         3.58 o                         
  -1   6   8         26.46         25.79         6.18 o                         
   0   6   8          0.80         -0.17         1.41 o                         
   1   6   8         26.65         32.08         2.92 o                         
   2   6   8         31.19         26.00         3.72 o                         
   3   6   8         23.03         25.92         4.23 o                         
  -1   7   8          4.68          5.21         2.67 o                         
   0   7   8         52.02         53.16         4.24 o                         
   1   7   8          4.64          2.46         2.14 o                         
   1   0   9        389.84        375.84         9.89 o                         
   2   0   9        497.29        511.28        29.55 o                         
   3   0   9         31.30         44.59         4.72 o                         
   4   0   9          0.01          1.88         2.48 o                         
   5   0   9         11.57          9.96         4.08 o                         
  -5   1   9         29.78         30.21         5.55 o                         
  -4   1   9          0.34          2.78         2.51 o                         
  -3   1   9        456.10        454.62        14.46 o                         
  -2   1   9        624.96        639.56        16.80 o                         
  -1   1   9        261.75        266.93         5.61 o                         
   0   1   9       1244.63       1256.92        12.82 o                         
   1   1   9        262.29        256.63        10.59 o                         
   2   1   9        625.04        638.59        10.10 o                         
   3   1   9        455.30        444.21        14.08 o                         
   4   1   9          0.38          0.13         3.43 o                         
   5   1   9         29.45         31.20         5.24 o                         
  -5   2   9         47.52         45.24         6.86 o                         
  -4   2   9         52.77         64.70        14.15 o                         
  -3   2   9        488.17        506.66        15.77 o                         
  -2   2   9        675.01        631.04        16.05 o                         
  -1   2   9        812.79        828.72        12.26 o                         
   0   2   9        171.55        209.72         4.65 o                         
   1   2   9        811.92        818.80        13.33 o                         
   2   2   9        674.77        657.09        11.18 o                         
   3   2   9        487.21        481.89         8.65 o                         
   4   2   9         52.61         54.81         3.48 o                         
   5   2   9         47.30         44.05         3.52 o                         
  -5   3   9         60.27         74.32        11.46 o                         
  -4   3   9         34.90         42.27         6.03 o                         
  -3   3   9        354.65        361.04        13.82 o                         
  -2   3   9        249.23        280.10        11.04 o                         
  -1   3   9        116.34        123.71         6.20 o                         
   0   3   9         31.05         48.53         3.01 o                         
   1   3   9        116.39        116.06         3.30 o                         
   2   3   9        248.96        246.17         6.94 o                         
   3   3   9        355.15        358.80         7.94 o                         
   4   3   9         34.82         32.56         3.41 o                         
   5   3   9         60.17         63.10         4.34 o                         
  -4   4   9         22.84         29.64         5.89 o                         
  -3   4   9         70.33         69.59         7.01 o                         
  -2   4   9        454.25        458.85        21.86 o                         
  -1   4   9        464.65        475.63        10.74 o                         
   0   4   9        385.01        386.15         7.45 o                         
   1   4   9        464.44        498.16         8.81 o                         
   2   4   9        454.21        467.66         9.37 o                         
   3   4   9         70.62         69.13         4.52 o                         
   4   4   9         22.70         22.05         4.13 o                         
  -4   5   9         34.80         35.37         7.07 o                         
  -3   5   9        132.43        149.93        20.84 o                         
  -2   5   9        108.11        101.91        12.14 o                         
  -1   5   9        335.89        343.44         9.16 o                         
   0   5   9         73.27         72.17         3.77 o                         
   1   5   9        336.14        330.17         7.21 o                         
   2   5   9        108.06        100.39         5.45 o                         
   3   5   9        132.05        132.83         5.83 o                         
   4   5   9         34.81         30.09         3.94 o                         
  -3   6   9         13.67         17.50         3.60 o                         
  -2   6   9         25.73         20.28         6.85 o                         
  -1   6   9          0.82          4.52         2.70 o                         
   0   6   9        113.55        113.20         5.58 o                         
   1   6   9          0.80         -0.35         0.98 o                         
   2   6   9         25.70         22.91         3.07 o                         
   3   6   9         13.55          7.31         2.78 o                         
  -1   7   9         27.87         39.88         6.11 o                         
   0   7   9         84.08         89.88         5.32 o                         
   1   7   9         27.85         21.12         3.94 o                         
   0   0  10       2278.15       2108.08        38.21 o                         
   1   0  10        725.66        711.84        16.13 o                         
   2   0  10          6.27          3.14         1.71 o                         
   3   0  10         11.87         10.72         2.89 o                         
   4   0  10         21.20         28.47         4.97 o                         
   5   0  10         22.69         23.51         4.80 o                         
  -5   1  10        116.77        126.56         9.98 o                         
  -4   1  10        190.36        186.41        10.61 o                         
  -3   1  10        177.47        156.58        19.15 o                         
  -2   1  10        590.02        570.97        14.90 o                         
  -1   1  10        966.25        995.19        13.08 o                         
   0   1  10        229.09        208.12         4.70 o                         
   1   1  10        964.85       1019.72        13.74 o                         
   2   1  10        590.20        551.34        21.91 o                         
   3   1  10        177.45        169.49        10.56 o                         
   4   1  10        189.96        157.08        12.70 o                         
   5   1  10        116.48        118.54        11.57 o                         
  -5   2  10         97.73         82.71        10.06 o                         
  -4   2  10        230.59        225.83        11.99 o                         
  -3   2  10        125.91        106.63        10.90 o                         
  -2   2  10        456.03        474.14        13.86 o                         
  -1   2  10         71.64         70.23         3.35 o                         
   0   2  10       1665.24       1776.46        30.93 o                         
   1   2  10         71.88         76.28         3.62 o                         
   2   2  10        456.85        464.33         9.35 o                         
   3   2  10        126.24        125.38         6.34 o                         
   4   2  10        230.04        240.14         6.87 o                         
   5   2  10         97.65         85.97         5.06 o                         
  -5   3  10          1.88          3.19         4.02 o                         
  -4   3  10         49.37         50.76         6.75 o                         
  -3   3  10        193.63        202.00        10.42 o                         
  -2   3  10         15.66         20.12        10.11 o                         
  -1   3  10        188.25        183.24         5.97 o                         
   0   3  10        869.07        880.01        13.62 o                         
   1   3  10        188.03        182.55         4.97 o                         
   2   3  10         15.28         17.29         5.35 o                         
   3   3  10        193.64        184.52         6.30 o                         
   4   3  10         49.44         46.08         3.81 o                         
   5   3  10          1.93          0.15         1.81 o                         
  -4   4  10         82.72         90.71         9.13 o                         
  -3   4  10        104.81        115.54         8.90 o                         
  -2   4  10        278.03        281.57        17.87 o                         
  -1   4  10        470.68        460.30        10.67 o                         
   0   4  10         93.24         84.85         3.62 o                         
   1   4  10        470.51        448.34         9.56 o                         
   2   4  10        278.05        277.05         7.29 o                         
   3   4  10        104.48        106.70         5.21 o                         
   4   4  10         82.62         75.98         7.87 o                         
  -4   5  10         60.03         76.77        10.23 o                         
  -3   5  10          0.49         -0.16         2.65 o                         
  -2   5  10        108.09        127.64        13.03 o                         
  -1   5  10         88.33         92.83         4.90 o                         
   0   5  10        145.93        151.56         5.20 o                         
   1   5  10         88.56         96.06         9.82 o                         
   2   5  10        107.90        105.50         4.68 o                         
   3   5  10          0.54          0.79         1.48 o                         
   4   5  10         60.79         62.50         5.25 o                         
  -3   6  10          5.84          0.22         9.10 o                         
  -2   6  10         37.16         35.44         5.52 o                         
  -1   6  10         88.85         91.42         4.85 o                         
   0   6  10          0.04          0.35         1.22 o                         
   1   6  10         88.50         86.71         4.21 o                         
   2   6  10         37.34         33.11         3.23 o                         
   3   6  10          5.89          1.62         1.55 o                         
  -1   7  10         14.64         10.61         6.91 o                         
   0   7  10         23.05         21.27         3.81 o                         
   1   7  10         14.57         16.44         3.28 o                         
   1   0  11        208.39        201.26         7.56 o                         
   2   0  11         75.93         68.82         5.51 o                         
   3   0  11        133.07        143.12         8.34 o                         
   4   0  11        373.64        348.88        19.66 o                         
   5   0  11         18.98         12.98         4.18 o                         
  -5   1  11         60.37         62.74         8.81 o                         
  -4   1  11        317.85        301.87        14.66 o                         
  -3   1  11         57.35         69.46         6.08 o                         
  -2   1  11        772.31        771.55        17.96 o                         
  -1   1  11        608.51        628.33         9.92 o                         
   0   1  11       1819.60       1831.36        17.61 o                         
   1   1  11        609.08        643.40        10.58 o                         
   2   1  11        773.32        761.55        17.65 o                         
   3   1  11         57.33         69.06         6.01 o                         
   4   1  11        318.38        305.50        17.64 o                         
   5   1  11         60.34         61.43         8.25 o                         
  -5   2  11         23.21         18.88         8.65 o                         
  -4   2  11        176.88        177.21        14.71 o                         
  -3   2  11       1814.43       1780.32        33.57 o                         
  -2   2  11        297.85        303.65        11.32 o                         
  -1   2  11         51.53         60.27         3.22 o                         
   0   2  11         11.28          7.99         1.34 o                         
   1   2  11         51.21         49.53         3.14 o                         
   2   2  11        297.51        312.44         7.62 o                         
   3   2  11       1814.90       1774.50        19.68 o                         
   4   2  11        177.44        182.71         6.91 o                         
   5   2  11         23.46         27.91         4.57 o                         
  -5   3  11         41.49         43.97         7.23 o                         
  -4   3  11         13.17         19.67         4.81 o                         
  -3   3  11         72.95         67.52         9.66 o                         
  -2   3  11         12.85          8.53         6.07 o                         
  -1   3  11        192.51        198.01        11.77 o                         
   0   3  11       1166.02       1115.80        16.00 o                         
   1   3  11        193.24        197.05         6.36 o                         
   2   3  11         13.23         12.68         2.19 o                         
   3   3  11         73.14         74.98         4.28 o                         
   4   3  11         13.23         16.01         2.46 o                         
   5   3  11         41.57         41.18         3.78 o                         
  -4   4  11        222.63        255.05        31.24 o                         
  -3   4  11         27.35         26.34         5.28 o                         
  -2   4  11        659.85        731.68        28.65 o                         
  -1   4  11        102.24         90.11         4.81 o                         
   0   4  11         73.38         67.50         3.32 o                         
   1   4  11        102.40         92.46         3.52 o                         
   2   4  11        659.85        681.54        15.44 o                         
   3   4  11         27.35         29.44         3.80 o                         
   4   4  11        222.91        231.48        11.39 o                         
  -3   5  11         29.08         27.54         7.14 o                         
  -2   5  11         26.21         15.39         5.62 o                         
  -1   5  11        465.98        450.00        10.77 o                         
   0   5  11         55.97         56.71         3.70 o                         
   1   5  11        465.37        455.52        11.57 o                         
   2   5  11         26.23         33.49         3.88 o                         
   3   5  11         28.99         23.50         4.01 o                         
  -2   6  11         26.93         26.34         4.32 o                         
  -1   6  11         91.49        100.88         5.31 o                         
   0   6  11         29.67         34.06         3.18 o                         
   1   6  11         91.66         90.33         4.36 o                         
   2   6  11         26.91         27.07         2.87 o                         
   0   0  12       1238.58       1197.08        18.53 o                         
   1   0  12         77.67         78.83         5.01 o                         
   2   0  12         70.05         70.41         5.47 o                         
   3   0  12         44.59         57.63         8.09 o                         
   4   0  12         16.25         14.16         5.73 o                         
   5   0  12         33.20         38.65         9.55 o                         
  -5   1  12          6.12          2.66         3.61 o                         
  -4   1  12        171.98        154.61        13.82 o                         
  -3   1  12         51.50         40.18         8.60 o                         
  -2   1  12        442.24        431.36        13.55 o                         
  -1   1  12         18.92         18.65         1.80 o                         
   0   1  12        189.22        186.60         4.79 o                         
   1   1  12         19.03         23.65         2.31 o                         
   2   1  12        443.15        435.21        13.26 o                         
   3   1  12         51.14         47.39         5.10 o                         
   4   1  12        172.10        149.33        13.03 o                         
   5   1  12          6.07          2.94         3.78 o                         
  -5   2  12         52.34         55.64         8.62 o                         
  -4   2  12         10.92         11.43         3.77 o                         
  -3   2  12         34.58         23.37         6.41 o                         
  -2   2  12        278.97        288.53        12.20 o                         
  -1   2  12        374.29        372.10         8.12 o                         
   0   2  12        563.03        568.85         8.69 o                         
   1   2  12        374.98        381.57         8.53 o                         
   2   2  12        278.84        286.37         7.52 o                         
   3   2  12         34.64         39.43         2.70 o                         
   4   2  12         11.01         10.45         4.83 o                         
   5   2  12         52.53         64.86         4.57 o                         
  -5   3  12         37.26         35.28         7.80 o                         
  -4   3  12          2.70          0.33         6.35 o                         
  -3   3  12        147.98        156.75        14.05 o                         
  -2   3  12          0.00          0.30         1.78 o                         
  -1   3  12        292.90        301.36         7.93 o                         
   0   3  12         51.32         54.95         3.38 o                         
   1   3  12        293.04        299.71         5.90 o                         
   2   3  12          0.00          1.60         1.07 o                         
   3   3  12        147.26        155.90         6.83 o                         
   4   3  12          2.67          5.14         1.70 o                         
   5   3  12         37.28         43.62         5.96 o                         
  -4   4  12         75.29         85.91         9.53 o                         
  -3   4  12         35.01         29.24         5.65 o                         
  -2   4  12        378.52        393.36        21.01 o                         
  -1   4  12        121.78        115.52         5.37 o                         
   0   4  12         63.24         65.80         4.65 o                         
   1   4  12        121.75        121.12         4.03 o                         
   2   4  12        378.37        378.27        11.25 o                         
   3   4  12         34.98         34.57         4.00 o                         
   4   4  12         75.23         97.05         9.37 o                         
  -3   5  12         75.33         82.54        14.89 o                         
  -2   5  12        149.19        141.35        14.50 o                         
  -1   5  12        113.15        113.82         5.35 o                         
   0   5  12        162.87        169.95        10.71 o                         
   1   5  12        112.96         99.71         4.65 o                         
   2   5  12        149.76        140.67         7.15 o                         
   3   5  12         74.92         77.78        11.24 o                         
  -2   6  12         70.51         67.70         9.76 o                         
  -1   6  12         49.27         49.70         3.97 o                         
   0   6  12         13.75         11.14         3.14 o                         
   1   6  12         49.41         51.42         4.25 o                         
   2   6  12         70.67         75.45         4.14 o                         
   1   0  13          9.51         15.11         2.70 o                         
   2   0  13        580.55        565.03        15.55 o                         
   3   0  13         42.56         41.46         8.48 o                         
   4   0  13         52.19         41.13         7.87 o                         
   5   0  13        114.56        108.82        11.19 o                         
  -5   1  13         20.37         17.64         5.77 o                         
  -4   1  13          2.25          4.16         3.82 o                         
  -3   1  13         40.23         40.36         5.20 o                         
  -2   1  13        360.09        359.85        12.55 o                         
  -1   1  13        225.74        236.33         5.92 o                         
   0   1  13         26.04         25.23         2.00 o                         
   1   1  13        225.61        228.22         6.47 o                         
   2   1  13        358.81        362.21        19.95 o                         
   3   1  13         40.40         36.31         4.86 o                         
   4   1  13          2.20          2.25         2.25 o                         
   5   1  13         20.24         10.22         4.40 o                         
  -5   2  13          5.22          9.43         4.64 o                         
  -4   2  13          7.41          2.98         2.93 o                         
  -3   2  13        291.62        293.81        18.32 o                         
  -2   2  13        790.92        785.62        13.35 o                         
  -1   2  13          8.34          8.74         2.88 o                         
   0   2  13         39.18         39.38         2.41 o                         
   1   2  13          8.41          8.36         1.62 o                         
   2   2  13        791.47        755.98        13.77 o                         
   3   2  13        291.92        297.40         6.94 o                         
   4   2  13          7.26          6.97         4.61 o                         
   5   2  13          5.17          3.05         5.39 o                         
  -4   3  13         25.46         23.15         7.98 o                         
  -3   3  13         11.05         14.05         5.39 o                         
  -2   3  13        171.91        171.96        10.03 o                         
  -1   3  13          5.99          6.72         1.78 o                         
   0   3  13         35.55         31.52         2.76 o                         
   1   3  13          5.96          4.65         1.79 o                         
   2   3  13        172.26        164.63         6.43 o                         
   3   3  13         11.14          9.96         2.21 o                         
   4   3  13         25.66         26.69         3.25 o                         
  -4   4  13         40.30         43.11         9.44 o                         
  -3   4  13         40.84         32.57         5.63 o                         
  -2   4  13       1046.59       1052.58        35.96 o                         
  -1   4  13         65.47         68.64         6.24 o                         
   0   4  13          4.08          2.64         1.02 o                         
   1   4  13         65.20         64.96         3.34 o                         
   2   4  13       1045.80       1049.94        20.62 o                         
   3   4  13         40.54         39.46         4.30 o                         
   4   4  13         40.13         42.81         6.13 o                         
  -3   5  13          5.25          3.83         4.70 o                         
  -2   5  13        208.47        207.34        11.80 o                         
  -1   5  13          6.76          5.66         1.82 o                         
   0   5  13         65.76         64.55         4.00 o                         
   1   5  13          6.93          6.80         1.60 o                         
   2   5  13        209.35        234.94        13.71 o                         
   3   5  13          5.29          6.68         2.53 o                         
  -2   6  13         20.43         29.15         7.81 o                         
  -1   6  13          5.10          2.31         1.85 o                         
   0   6  13         40.88         36.51         4.10 o                         
   1   6  13          5.00          6.40         1.72 o                         
   2   6  13         20.14         23.85         2.78 o                         
   0   0  14        308.18        318.95         8.88 o                         
   1   0  14         67.65         77.30        12.30 o                         
   2   0  14        113.42        111.62         7.13 o                         
   3   0  14          0.59         -0.17         2.24 o                         
   4   0  14        309.59        339.10        20.11 o                         
   5   0  14          7.84          8.88         4.91 o                         
  -5   1  14         14.62         16.97         8.43 o                         
  -4   1  14         62.58         45.62         9.66 o                         
  -3   1  14         78.76         65.27        11.51 o                         
  -2   1  14        198.94        205.56        10.29 o                         
  -1   1  14        118.69        111.69        10.01 o                         
   0   1  14        455.12        430.91         7.57 o                         
   1   1  14        118.45        117.13         4.79 o                         
   2   1  14        199.02        198.93         9.31 o                         
   3   1  14         78.75         70.09         6.53 o                         
   4   1  14         62.30         47.42         8.54 o                         
   5   1  14         14.82         14.68         5.08 o                         
  -5   2  14         25.08         27.98         8.88 o                         
  -4   2  14         48.53         44.96         6.95 o                         
  -3   2  14        203.90        229.77        15.96 o                         
  -2   2  14        654.48        626.53        23.83 o                         
  -1   2  14        270.64        269.85         8.51 o                         
   0   2  14        161.85        184.37         4.97 o                         
   1   2  14        270.19        285.68        11.87 o                         
   2   2  14        654.70        660.97        13.18 o                         
   3   2  14        203.99        198.27         8.70 o                         
   4   2  14         48.41         50.90         8.32 o                         
   5   2  14         25.08         39.89         8.43 o                         
  -4   3  14        127.00        155.56        11.73 o                         
  -3   3  14        103.52         79.66        10.68 o                         
  -2   3  14        282.56        293.62         8.82 o                         
  -1   3  14          1.03         -0.55         0.93 o                         
   0   3  14         67.20         72.09         4.55 o                         
   1   3  14          1.01          0.47         1.24 o                         
   2   3  14        282.65        286.41         8.40 o                         
   3   3  14        103.56        106.01         6.85 o                         
   4   3  14        126.93        126.38         5.56 o                         
  -4   4  14         59.89         63.52        10.56 o                         
  -3   4  14         12.65         13.38         4.06 o                         
  -2   4  14         22.42          6.26         5.79 o                         
  -1   4  14        268.10        265.35        10.47 o                         
   0   4  14         20.63         19.91         3.18 o                         
   1   4  14        267.65        279.41         6.23 o                         
   2   4  14         22.42         29.07         3.99 o                         
   3   4  14         12.67         17.48         9.44 o                         
   4   4  14         59.98         56.35         6.99 o                         
  -3   5  14         41.88         41.89        10.96 o                         
  -2   5  14         64.50         55.93         7.47 o                         
  -1   5  14        128.83        137.36         6.69 o                         
   0   5  14          5.97          9.51         2.00 o                         
   1   5  14        128.82        132.96         5.39 o                         
   2   5  14         64.01         56.90         5.35 o                         
   3   5  14         42.12         41.20         5.32 o                         
  -1   6  14         20.01         18.45         3.01 o                         
   0   6  14         10.85          6.23         2.48 o                         
   1   6  14         20.21         24.06         3.75 o                         
   1   0  15        214.52        218.93         8.73 o                         
   2   0  15        278.46        274.58        11.19 o                         
   3   0  15         12.66         19.19         4.16 o                         
   4   0  15         39.01         19.76        13.26 o                         
   5   0  15        165.15        173.36        17.08 o                         
  -5   1  15         15.07         19.55         7.19 o                         
  -4   1  15        115.21        104.47         9.50 o                         
  -3   1  15         32.59         25.83        20.40 o                         
  -2   1  15        176.48        170.22         8.89 o                         
  -1   1  15        352.27        352.82        10.94 o                         
   0   1  15        363.99        387.62         7.34 o                         
   1   1  15        352.64        358.70         8.65 o                         
   2   1  15        176.38        177.16         9.08 o                         
   3   1  15         32.35         35.40         6.85 o                         
   4   1  15        114.99         99.89        11.57 o                         
   5   1  15         15.05         19.44         6.74 o                         
  -4   2  15         69.28         70.63         8.83 o                         
  -3   2  15        462.29        420.22        22.47 o                         
  -2   2  15        271.86        266.24        17.25 o                         
  -1   2  15        190.29        187.82         6.07 o                         
   0   2  15       1240.29       1300.90        15.47 o                         
   1   2  15        190.50        196.62         6.57 o                         
   2   2  15        271.03        271.92         8.00 o                         
   3   2  15        462.51        438.99        20.68 o                         
   4   2  15         69.54         63.40        10.73 o                         
  -4   3  15        147.18        119.06        10.88 o                         
  -3   3  15        537.50        575.28        27.76 o                         
  -2   3  15        108.78        119.04         6.14 o                         
  -1   3  15          7.32          9.43         1.98 o                         
   0   3  15         15.41         18.30         2.45 o                         
   1   3  15          7.23          5.16         1.79 o                         
   2   3  15        108.18        110.15         5.41 o                         
   3   3  15        537.95        567.08        12.77 o                         
   4   3  15        146.61        143.29        12.87 o                         
  -3   4  15         66.83         77.97         8.26 o                         
  -2   4  15        115.36        118.20        12.47 o                         
  -1   4  15         27.82         23.98         3.53 o                         
   0   4  15        393.88        383.76         9.91 o                         
   1   4  15         27.95         30.62         3.07 o                         
   2   4  15        115.32        109.83         7.81 o                         
   3   4  15         66.99         58.85         5.43 o                         
  -3   5  15         12.77          4.05         5.84 o                         
  -2   5  15          4.85          1.02         3.41 o                         
  -1   5  15        238.23        241.92         8.79 o                         
   0   5  15        103.90        107.62         5.60 o                         
   1   5  15        238.71        241.69         6.45 o                         
   2   5  15          4.84          3.71         3.82 o                         
   3   5  15         12.70         13.40         3.82 o                         
  -1   6  15         21.73         17.56         3.00 o                         
   0   6  15          0.17         -1.26         1.66 o                         
   1   6  15         21.83         18.12         2.56 o                         
   0   0  16        172.50        161.09         6.59 o                         
   1   0  16        101.16        109.61         6.33 o                         
   2   0  16        120.43        119.09         8.30 o                         
   3   0  16        423.49        445.28        21.58 o                         
   4   0  16         24.69         30.67         6.54 o                         
  -4   1  16        113.25        127.05        11.63 o                         
  -3   1  16         19.78         14.38         5.51 o                         
  -2   1  16        190.10        181.51        11.74 o                         
  -1   1  16        183.90        183.70         6.25 o                         
   0   1  16        372.23        383.81         7.49 o                         
   1   1  16        183.21        192.01         6.42 o                         
   2   1  16        190.00        188.63        19.55 o                         
   3   1  16         19.91          9.33         4.27 o                         
   4   1  16        113.49        117.64        23.26 o                         
  -4   2  16          0.10         -2.94         2.94 o                         
  -3   2  16          3.46          1.82         6.24 o                         
  -2   2  16         44.39         52.01         3.56 o                         
  -1   2  16        165.19        172.06         5.90 o                         
   0   2  16          2.83          4.76         1.40 o                         
   1   2  16        165.58        166.01         8.78 o                         
   2   2  16         44.01         48.46         4.85 o                         
   3   2  16          3.45          5.05         3.80 o                         
   4   2  16          0.11          7.30         6.18 o                         
  -4   3  16        242.73        223.39        17.64 o                         
  -3   3  16        135.69        134.61        14.05 o                         
  -2   3  16        168.34        168.56         7.57 o                         
  -1   3  16         20.48         17.01         2.48 o                         
   0   3  16          3.49          6.51         3.04 o                         
   1   3  16         20.44         18.91         2.82 o                         
   2   3  16        169.09        179.94         8.02 o                         
   3   3  16        135.41        148.78         6.69 o                         
   4   3  16        243.18        240.75        10.13 o                         
  -3   4  16         98.71         91.03         9.06 o                         
  -2   4  16        120.06        139.64         9.55 o                         
  -1   4  16          6.55          4.27         4.94 o                         
   0   4  16        337.67        318.85        10.70 o                         
   1   4  16          6.32          3.11         1.48 o                         
   2   4  16        120.04        122.54         7.32 o                         
   3   4  16         99.15         99.68         9.72 o                         
  -2   5  16          0.97         -2.24         2.94 o                         
  -1   5  16        274.63        274.59        10.34 o                         
   0   5  16         11.08         11.29         2.07 o                         
   1   5  16        273.74        275.19         6.97 o                         
   2   5  16          0.93          0.17         2.08 o                         
   0   6  16         34.26         24.97         3.20 o                         
   1   0  17        195.44        177.58         8.30 o                         
   2   0  17         47.48         48.03         7.02 o                         
   3   0  17         42.87         49.56         7.87 o                         
   4   0  17          0.23          0.36         3.00 o                         
  -4   1  17         21.96         30.02         9.21 o                         
  -3   1  17         90.94         97.58         9.94 o                         
  -2   1  17        497.01        463.21        15.35 o                         
  -1   1  17        478.78        467.66         9.62 o                         
   0   1  17         94.66         92.46         4.59 o                         
   1   1  17        479.89        468.60        10.64 o                         
   2   1  17        498.37        467.73        32.03 o                         
   3   1  17         91.18         81.35         8.30 o                         
   4   1  17         21.94          9.21         6.07 o                         
  -4   2  17         32.57          8.93         7.42 o                         
  -3   2  17         16.17          9.81         3.79 o                         
  -2   2  17         34.92         28.34         3.16 o                         
  -1   2  17         29.66         32.92         3.73 o                         
   0   2  17         63.22         65.74         3.40 o                         
   1   2  17         29.97         23.57         3.77 o                         
   2   2  17         34.93         32.67         3.43 o                         
   3   2  17         16.29         14.51         3.76 o                         
   4   2  17         32.44         20.98        15.45 o                         
  -4   3  17         16.37         13.48         6.41 o                         
  -3   3  17         87.04         98.02         9.20 o                         
  -2   3  17          7.35          5.60         1.78 o                         
  -1   3  17         26.36         21.61         2.94 o                         
   0   3  17         66.74         70.22         4.23 o                         
   1   3  17         26.38         28.08         3.19 o                         
   2   3  17          7.45          3.20         1.92 o                         
   3   3  17         87.01         93.64         6.69 o                         
   4   3  17         16.67         12.81         5.62 o                         
  -3   4  17         14.20         16.82         6.52 o                         
  -2   4  17        166.32        166.77         9.80 o                         
  -1   4  17        186.62        177.06         7.33 o                         
   0   4  17        129.76        121.48         7.47 o                         
   1   4  17        187.18        182.58        11.80 o                         
   2   4  17        165.64        174.94        12.81 o                         
   3   4  17         14.39          1.99         3.13 o                         
  -2   5  17         51.49         38.30         7.07 o                         
  -1   5  17         77.67         94.60         6.15 o                         
   0   5  17        152.18        156.61         5.74 o                         
   1   5  17         77.49         83.10         4.12 o                         
   2   5  17         51.56         45.31         5.84 o                         
   0   0  18        187.90        197.00         7.78 o                         
   1   0  18          7.93         -1.24         4.33 o                         
   2   0  18        273.56        265.43        11.55 o                         
   3   0  18        155.65        145.98         9.98 o                         
   4   0  18         27.83         21.39         5.48 o                         
  -4   1  18          2.21         -1.34         3.90 o                         
  -3   1  18         85.06         73.35         7.87 o                         
  -2   1  18        277.09        282.80        16.52 o                         
  -1   1  18        259.89        272.26         7.28 o                         
   0   1  18         95.93         97.62         3.95 o                         
   1   1  18        259.63        264.43         8.11 o                         
   2   1  18        277.11        269.92        14.66 o                         
   3   1  18         85.07         72.98         7.42 o                         
   4   1  18          2.23          9.47         4.37 o                         
  -4   2  18        117.30         92.02        13.37 o                         
  -3   2  18         97.25         97.42         8.83 o                         
  -2   2  18         31.34         30.40         3.09 o                         
  -1   2  18        175.55        178.98         6.25 o                         
   0   2  18         28.14         29.50         2.67 o                         
   1   2  18        175.75        179.66        11.51 o                         
   2   2  18         31.61         25.74         3.69 o                         
   3   2  18         97.09        111.47         9.04 o                         
   4   2  18        117.15        110.79        10.71 o                         
  -3   3  18        273.40        285.93        14.61 o                         
  -2   3  18         25.05         23.31         3.61 o                         
  -1   3  18        130.18        134.91        12.64 o                         
   0   3  18          6.29          5.75         2.08 o                         
   1   3  18        130.34        127.67         7.01 o                         
   2   3  18         24.88         27.42         5.84 o                         
   3   3  18        272.98        266.78        11.71 o                         
  -3   4  18         43.40         34.83         9.21 o                         
  -2   4  18          0.16          0.40         1.60 o                         
  -1   4  18         58.55         58.38         4.54 o                         
   0   4  18          0.41          0.91         2.08 o                         
   1   4  18         58.83         46.75         6.74 o                         
   2   4  18          0.19         -1.89         1.89 o                         
   3   4  18         43.49         46.30         7.04 o                         
  -1   5  18         96.67         97.32         6.48 o                         
   0   5  18          0.98         -1.42         1.42 o                         
   1   5  18         96.91         99.77         4.55 o                         
   1   0  19        186.95        193.48         9.01 o                         
   2   0  19         31.81         36.07         6.63 o                         
   3   0  19          4.51          4.47         4.33 o                         
   4   0  19          1.54         -0.75         3.24 o                         
  -4   1  19         78.97         75.61        12.47 o                         
  -3   1  19         48.26         55.17         7.28 o                         
  -2   1  19         35.84         49.67         7.53 o                         
  -1   1  19        317.20        319.52         8.10 o                         
   0   1  19          4.60          5.26         1.44 o                         
   1   1  19        317.35        308.04         9.65 o                         
   2   1  19         35.97         36.86         6.29 o                         
   3   1  19         48.39         57.05         7.42 o                         
   4   1  19         78.78         96.52        15.79 o                         
  -3   2  19         69.72         74.41        11.24 o                         
  -2   2  19         27.94         20.89         2.72 o                         
  -1   2  19         28.98         34.90         3.28 o                         
   0   2  19          0.00         -1.14         1.14 o                         
   1   2  19         28.86         33.21         4.36 o                         
   2   2  19         28.03         24.18         3.93 o                         
   3   2  19         70.18         92.60        17.70 o                         
  -3   3  19        100.56         97.01        10.91 o                         
  -2   3  19        209.06        215.36         7.79 o                         
  -1   3  19        177.37        179.24         8.04 o                         
   0   3  19         67.65         66.37         4.31 o                         
   1   3  19        177.12        187.16         7.36 o                         
   2   3  19        209.51        214.78         8.25 o                         
   3   3  19        100.35        108.16        10.44 o                         
  -2   4  19          1.29          2.70         2.03 o                         
  -1   4  19         50.97         56.14         4.65 o                         
   0   4  19          7.98          9.03         2.52 o                         
   1   4  19         50.90         44.05         6.74 o                         
   2   4  19          1.30         -2.25         2.25 o                         
  -1   5  19         26.52         31.71         4.52 o                         
   0   5  19         25.11         27.30         6.38 o                         
   1   5  19         26.40         25.15         4.45 o                         
   0   0  20        728.51        759.69        21.69 o                         
   1   0  20        218.99        239.94        27.81 o                         
   2   0  20         11.57          6.63         3.15 o                         
   3   0  20        106.35         90.93        10.79 o                         
  -3   1  20         44.54         51.47         9.78 o                         
  -2   1  20         85.36         78.65         9.55 o                         
  -1   1  20         12.70          9.98         1.93 o                         
   0   1  20          5.55          5.98         1.47 o                         
   1   1  20         12.58         12.03         2.63 o                         
   2   1  20         85.18         88.09         9.44 o                         
   3   1  20         44.51         49.21        19.15 o                         
  -3   2  20        187.93        184.27        12.33 o                         
  -2   2  20         19.85         16.83         2.42 o                         
  -1   2  20         56.14         61.40         4.66 o                         
   0   2  20         68.23         74.06         4.96 o                         
   1   2  20         55.58         54.70         4.43 o                         
   2   2  20         19.64         17.10         3.52 o                         
   3   2  20        187.54        177.74        18.20 o                         
  -2   3  20         55.21         56.18         5.37 o                         
  -1   3  20        163.81        175.26         6.99 o                         
   0   3  20        186.73        170.15         7.65 o                         
   1   3  20        163.14        179.12         7.45 o                         
   2   3  20         55.19         63.44         7.86 o                         
   3   3  20         30.29         38.68         4.93 o                         
  -2   4  20          5.88          4.73         2.11 o                         
  -1   4  20         29.20         31.87         3.90 o                         
   0   4  20          1.04          2.22         2.39 o                         
   1   4  20         29.31         31.49         4.93 o                         
   2   4  20          5.84          0.45         3.37 o                         
   1   0  21        870.71        862.50        20.43 o                         
   2   0  21         43.31         40.47         6.04 o                         
   3   0  21         16.55          5.88         3.57 o                         
  -3   1  21         22.70         17.78         6.97 o                         
  -2   1  21         91.27         92.28         9.27 o                         
  -1   1  21         28.72         25.51         3.18 o                         
   0   1  21        180.29        190.81         6.67 o                         
   1   1  21         28.61         29.05         3.64 o                         
   2   1  21         91.61         92.18         8.02 o                         
   3   1  21         22.80         19.89         5.82 o                         
  -3   2  21         17.97         19.89         8.09 o                         
  -2   2  21         26.01         25.62         8.82 o                         
  -1   2  21         60.78         55.18         4.20 o                         
   0   2  21          1.83          0.13         1.32 o                         
   1   2  21         60.43         62.65         5.73 o                         
   2   2  21         26.23         30.34         5.05 o                         
   3   2  21         18.09         18.83         5.25 o                         
  -2   3  21         43.20         41.10         4.11 o                         
  -1   3  21        145.68        139.90         6.30 o                         
   0   3  21          9.72         10.12         2.46 o                         
   1   3  21        145.51        122.04        11.12 o                         
   2   3  21         43.36         45.20        12.69 o                         
  -1   4  21         13.87          7.30         4.66 o                         
   0   4  21         11.83          9.82         2.59 o                         
   1   4  21         13.68         10.36         4.00 o                         
   0   0  22        867.16        919.34        19.31 o                         
   1   0  22        498.47        458.38        36.52 o                         
   2   0  22         38.79         30.28         6.29 o                         
   3   0  22         49.74         69.58         8.41 o                         
  -3   1  22         32.32         24.27         9.66 o                         
  -2   1  22         26.23         32.62         6.41 o                         
  -1   1  22         39.47         33.52         3.53 o                         
   0   1  22         32.24         35.71         3.69 o                         
   1   1  22         39.45         48.93         6.40 o                         
   2   1  22         26.21         27.69         4.96 o                         
   3   1  22         32.66         32.00        11.07 o                         
  -2   2  22         18.74         21.10         5.64 o                         
  -1   2  22         73.34         75.33         4.74 o                         
   0   2  22          0.70         -1.22         1.22 o                         
   1   2  22         73.61         67.40         8.58 o                         
   2   2  22         18.80         21.31        11.97 o                         
  -2   3  22         27.63         31.01         3.84 o                         
  -1   3  22        120.02        123.92        11.36 o                         
   0   3  22        113.98        111.32         8.63 o                         
   1   3  22        120.43        107.19        10.00 o                         
   2   3  22         27.66         28.10         4.92 o                         
   1   0  23         62.80         60.33         7.42 o                         
   2   0  23          0.47         -3.08         3.08 o                         
  -2   1  23         37.65         37.98         8.20 o                         
  -1   1  23         60.30         67.00         5.73 o                         
   0   1  23          7.00          4.91         1.73 o                         
   1   1  23         60.66         62.64        16.34 o                         
   2   1  23         37.57         49.64        17.81 o                         
  -2   2  23         19.93         18.39         5.15 o                         
  -1   2  23         28.81         29.36         7.13 o                         
   0   2  23         38.64         43.05         3.92 o                         
   1   2  23         28.91         28.07         4.48 o                         
   2   2  23         19.87         21.42         5.06 o                         
  -1   3  23         36.97         39.75         4.95 o                         
   0   3  23          9.81         11.24         2.73 o                         
   1   3  23         37.22         34.95         7.75 o                         
   0   0  24        409.49        387.54        29.10 o                         
   1   0  24        193.73        202.36        13.26 o                         
   2   0  24          1.53          2.54         3.38 o                         
  -1   1  24         11.89          7.09         2.03 o                         
   0   1  24          1.18         -1.25         1.40 o                         
   1   1  24         11.87         12.28         3.76 o                         
  -1   2  24         94.59         88.11         6.97 o                         
   0   2  24          1.63          0.07         1.65 o                         
   1   2  24         94.73         99.14         7.50 o                         
   1   0  25          0.33          1.42         4.78 o                         
   0   1  25        174.54        158.59         6.93 o                         
                                                                                
